# Supplementary material for: Anti-Inflammatory Activities of Ocotillol Isolated from Tetragonula iridipennis Propolis: A Study on In Vitro and In Silico Models
Source: Pharmaceuticals (Basel). 2026 Feb 25;19(3):361. doi: 10.3390/ph19030361 (PMC13029419; doi:10.3390/ph19030361)
Supplement: Supplementary file 1 [file pharmaceuticals-19-00361-s001.zip]

Archive with 1 entries (1 files):
- pharmaceuticals-4138095-supplementary.xlsx
