# Supplementary material for: Anti-Inflammatory Activities of Ocotillol Isolated from Tetragonula iridipennis Propolis: A Study on In Vitro and In Silico Models
Source: Pharmaceuticals (Basel). 2026 Feb 25;19(3):361. doi: 10.3390/ph19030361 (PMC13029419; doi:10.3390/ph19030361)
Supplement: Supplementary file 1 [file pharmaceuticals-19-00361-s001.zip › pharmaceuticals-4138095-supplementary.xlsx]

## Sheet: S1_GENCARD
S1: The genes related to NO biosynthesis were collected from the GeneCards data-base using the searching keyword “Nitric oxide synthesis”
TARGET RELATED TO NO
NOS3
NOS2
NOS1
ARG2
NOS1AP
IL1B
CYBA
SERPINA1
SERPINB5
KNG1
DDAH1
SOD1
CAV1
PTK2B
OTC
STAT1
CAMK2G
VEGFA
APEX1
INSR
PRKCA
KL
OAT
FGF2
PIK3CG
HSPG2
PTPA
CPS1
ABCG1
DYNLL1
IFNG
CYCS
NTF3
PIEZO2
ASS1
KRIT1
TNF
EDN1
ASL
ARG1
GCH1
DDAH2
SLC7A1
TGFB1
INS
NPPA
SGCB
PTGS2
IRS1
IL10
BLVRB
IL6
VCAM1
BMP6
HMOX1
MAPK1
REN
PTGS1
IL1A
PDE5A
CAT
SELP
PIK3CA
EGF
PLD1
PLD2
CRP
SLC7A7
SELE
NPPB
CGB5
ACE
HGF
CCL2
IL1RN
ADSL
SLC29A1
VWF
ADM
CALCA
CXCL8
HBEGF
HSPA4
SLC3A2
SLC7A6
AHSP
MPO
AGTR1
HSP90AA1
TGFB2
GSR
ODC1
XDH
PRKAA1
IL13
EPO
SLC7A2
MGST1
DCD
LOC110973015
AKT1
FLT1
MAPK14
EDNRB
PRKAA2
RPS6KB1
ADORA2B
IL1R1
SOD2
LEP
ETFA
TNFSF10
NOSIP
LOC111365141
ESR1
BMPR2
STK11
CASP3
EDNRA
ESR2
EPHA3
IL1RAP
IRS2
VIP
CD9
MED23
CPD
CERNA3
TRA-TGC7-1
TGFBR1
CXCR4
PPARG
TGFBR2
ABCB1
APOA1
SERPINE1
AGT
FAS
RHOA
CASP1
IGF1
KCNMA1
PRKAB1
FECH
IL4
GP6
IL3
PDE2A
PTH
ABCC3
CSF1
ADCY10
CLN3
COX5A
IL17A
ALAS1
VASP
HBG2
PTAFR
IL1RAPL2
SDF2
BDNF-AS
EGFR
MDM2
PRKACA
SMAD2
BAX
ICAM1
CREB1
EIF2AK3
GNAS
MMP1
MMP13
SERPINC1
STAT6
ACE2
ALB
ENG
GGT1
HIF1A
MAPK3
MYD88
PRLR
ANXA5
CASP6
HMGCR
NPR2
SCARB1
TGFB3
HEXA
IDO1
NR3C2
PTPN2
PTS
TGIF1
THBD
HBB
HMOX2
NPR1
SPP1
NPR3
PGF
ATP2B4
CADM1
CANT1
CCL5
CHGA
CPA6
DLG1
ILK
LIF
SLC29A2
NPPC
AGXT2
GLS2
GCHFR
MPP3
HNRNPAB
NMRAL1
SNORD118
MIR939
LINC01672
PGR-AS1
TRC-GCA24-1
LOC107133510
LEPQTL1
LOC110006319
IGF1R
KDR
NTRK2
PTPN11
STAT3
TP53
CASP8
GRIN2B
HDAC2
AR
CALR
COMT
GRIN2A
PIK3R1
TLR4
ACVRL1
CD40
FN1
FOS
GRIN1
TH
B2M
CAMK2B
CD36
CHUK
CTSK
F2
HSPA8
MMP3
PGR
PTPN1
TNFRSF1A
TNFSF11
ALOX5
ATF6
CYBB
DHFR
DNM1L
GRIN2D
PLAT
PLCG1
RAC1
RB1
SIRT1
ABCA1
ADCY1
CASP9
ERN1
MSN
MTR
PIK3CB
POR
PTK2
TGM2
ACHE
ACP5
ATF4
CETP
CRYAB
DDIT3
EDN3
F2R
GNAI1
IGFBP3
IL2
KITLG
PLCB3
TLR5
VEGFC
B4GALNT1
CXCL12
DDR1
F3
FOSL1
GRIN2C
HLA-B
HTR1D
HTR3A
IMPA1
IREB2
MB
MMUT
PRKG2
PTGER4
STUB1
THBS1
TKT
TXN
ABCB7
COX4I1
TFAM
ACO1
AGTR2
BAD
CALM2
CMA1
DPEP1
IL18R1
NRF1
PLCB4
SFTPB
SLC22A2
TACR1
THPO
VEGFB
WIF1
LYVE1
NOX1
NOX4
OLR1
SLC18A3
SOST
BMAL1
CALM3
GRIN3B
HBA1
ITIH4
RING1
ST3GAL4
TACR2
CCL3
FOSL2
PDPN
SST
TAC1
VEGFD
GIT2
MRC1
PAEP
PRMT3
UTS2
PSMC6
SLC25A29
GRIN3A
HSPA14
MANF
CSN1S1
DEFA1
LALBA
RASD1
LAPTM4A
SLC47A1
SLC7A3
GADD45GIP1
GRINA
H19
MALAT1
MIR155HG
CHKB-CPT1B
LINC-ROR
HCCAT5
EMSLR
LINC02605
MIR543
SLX1A-SULT1A3
VTRNA1-1
TRE-TTC3-1
DHFRP1
LOC111258525

## Sheet: S2_OMIM
Gene Map Search - '"Nitric oxide synthesis" (Search in: Entries with: Genemap; Retrieve: gene map)'
Downloaded:	March 7, 2024
Copyright (c) 1966-2024 Johns Hopkins University OMIM, data are provided for research purposes only.
Cytogenetic location	Genomic coordinates (From NCBI/GRCh38)	Gene/Locus	Gene/Locus name	Gene/Locus MIM number	Entrez Gene ID	Ensembl Gene ID	Comments	Phenotype	Phenotype MIM number	Inheritance	Pheno map key	Mouse Gene (from MGI)
1q24.3	1:172659103-172666876	FASLG, TNFSF6, APT1LG1, FASL, ALPS1B	Fas ligand (TNF superfamily, member 6)	134638	356	ENSG00000117560,ENST00000367721;;;ENST00000367721		{Lung cancer, susceptibility to}	211980	AD, SMu	3	Fasl
1q24.3	1:172659103-172666876	FASLG, TNFSF6, APT1LG1, FASL, ALPS1B	Fas ligand (TNF superfamily, member 6)	134638	356	ENSG00000117560,ENST00000367721;;;ENST00000367721		Autoimmune lymphoproliferative syndrome, type IB	601859	AD	3	Fasl
2p13	2:68400001-74800000	PEE1, PREG1	Preeclampsia/eclampsia 1	189800	5177		?distinct loci at 2p25 and 9p13	Preeclampsia/eclampsia 1	189800	AD	2
2p13.1	2:74361155-74391866	DCTN1, HMND14	Dynactin 1	601143	1639	ENSG00000204843,ENST00000628224;;;ENST00000628224		{Amyotrophic lateral sclerosis, susceptibility to}	105400	AD, AR	3	Dctn1
2p13.1	2:74361155-74391866	DCTN1, HMND14	Dynactin 1	601143	1639	ENSG00000204843,ENST00000628224;;;ENST00000628224		Neuronopathy, distal hereditary motor, autosomal dominant 14	607641	AD	3	Dctn1
2p13.1	2:74361155-74391866	DCTN1, HMND14	Dynactin 1	601143	1639	ENSG00000204843,ENST00000628224;;;ENST00000628224		Perry syndrome	168605	AD	3	Dctn1
6p24.1	6:12230516-12297194	EDN1, ARCND3, QME	Endothelin-1	131240	1906	ENSG00000078401,ENST00000379375;;;ENST00000379375		Auriculocondylar syndrome 3	615706	AR	3	Edn1
6p24.1	6:12230516-12297194	EDN1, ARCND3, QME	Endothelin-1	131240	1906	ENSG00000078401,ENST00000379375;;;ENST00000379375		Question mark ears, isolated	612798	AD	3	Edn1
6p21.32	6:33318558-33322959	DAXX	Death-associated protein 6	603186	1616	ENSG00000204209,ENST00000374542;;;ENST00000374542					Daxx
6p21.31	6:36027808-36124214	MAPK14, CSBP1	Mitogen-activated protein kinase 14 (cytokine suppressive anti-inflammatory drug binding protein 1)	600289	1432	ENSG00000112062,ENST00000229794;;;ENST00000229794					Mapk14
6q21	6:113933028-113971148	HDAC2	Histone deacetylase 2	605164	3066	ENSG00000196591,ENST00000519065;;;ENST00000519065					Hdac2
7q36.1	7:150991017-151014588	NOS3	Nitric oxide synthase 3, endothelial cell	163729	4846	ENSG00000164867,ENST00000297494;;;ENST00000297494		{Alzheimer disease, late-onset, susceptibility to}	104300	AD	3	Nos3
7q36.1	7:150991017-151014588	NOS3	Nitric oxide synthase 3, endothelial cell	163729	4846	ENSG00000164867,ENST00000297494;;;ENST00000297494		{Coronary artery spasm 1, susceptibility to}			3	Nos3
7q36.1	7:150991017-151014588	NOS3	Nitric oxide synthase 3, endothelial cell	163729	4846	ENSG00000164867,ENST00000297494;;;ENST00000297494		{Hypertension, pregnancy-induced}	189800	AD	3	Nos3
7q36.1	7:150991017-151014588	NOS3	Nitric oxide synthase 3, endothelial cell	163729	4846	ENSG00000164867,ENST00000297494;;;ENST00000297494		{Hypertension, susceptibility to}	145500	Mu	3	Nos3
7q36.1	7:150991017-151014588	NOS3	Nitric oxide synthase 3, endothelial cell	163729	4846	ENSG00000164867,ENST00000297494;;;ENST00000297494		{Ischemic stroke, susceptibility to}	601367	Mu	3	Nos3
7q36.1	7:150991017-151014588	NOS3	Nitric oxide synthase 3, endothelial cell	163729	4846	ENSG00000164867,ENST00000297494;;;ENST00000297494		{Placental abruption}			3	Nos3
10q23.31	10:88964050-89017059	FAS, TNFRSF6, APT1, CD95, ALPS1A	Fas cell surface death receptor	134637	355	ENSG00000026103,ENST00000652046;;;ENST00000652046		{Autoimmune lymphoproliferative syndrome}	601859	AD	3	Fas
10q23.31	10:88964050-89017059	FAS, TNFRSF6, APT1, CD95, ALPS1A	Fas cell surface death receptor	134637	355	ENSG00000026103,ENST00000652046;;;ENST00000652046		Autoimmune lymphoproliferative syndrome, type IA	601859	AD	3	Fas
10q23.31	10:88964050-89017059	FAS, TNFRSF6, APT1, CD95, ALPS1A	Fas cell surface death receptor	134637	355	ENSG00000026103,ENST00000652046;;;ENST00000652046		Squamous cell carcinoma, burn scar-related, somatic			3	Fas
11p15.4	11:5225464-5227071	HBB, ECYT6	Hemoglobin beta	141900	3043	ENSG00000244734,ENST00000335295;;;ENST00000335295	pseudogene HBBP1 between HBG and HBD loci	{Malaria, resistance to}	611162		3	Hbb-b1,Hbb-b2,Hbb-bh2,Hbb-bs,Hbb-bt
11p15.4	11:5225464-5227071	HBB, ECYT6	Hemoglobin beta	141900	3043	ENSG00000244734,ENST00000335295;;;ENST00000335295	pseudogene HBBP1 between HBG and HBD loci	Delta-beta thalassemia	141749	AD	3	Hbb-b1,Hbb-b2,Hbb-bh2,Hbb-bs,Hbb-bt
11p15.4	11:5225464-5227071	HBB, ECYT6	Hemoglobin beta	141900	3043	ENSG00000244734,ENST00000335295;;;ENST00000335295	pseudogene HBBP1 between HBG and HBD loci	Erythrocytosis, familial, 6	617980	AD	3	Hbb-b1,Hbb-b2,Hbb-bh2,Hbb-bs,Hbb-bt
11p15.4	11:5225464-5227071	HBB, ECYT6	Hemoglobin beta	141900	3043	ENSG00000244734,ENST00000335295;;;ENST00000335295	pseudogene HBBP1 between HBG and HBD loci	Heinz body anemia	140700	AD	3	Hbb-b1,Hbb-b2,Hbb-bh2,Hbb-bs,Hbb-bt
11p15.4	11:5225464-5227071	HBB, ECYT6	Hemoglobin beta	141900	3043	ENSG00000244734,ENST00000335295;;;ENST00000335295	pseudogene HBBP1 between HBG and HBD loci	Hereditary persistence of fetal hemoglobin	141749	AD	3	Hbb-b1,Hbb-b2,Hbb-bh2,Hbb-bs,Hbb-bt
11p15.4	11:5225464-5227071	HBB, ECYT6	Hemoglobin beta	141900	3043	ENSG00000244734,ENST00000335295;;;ENST00000335295	pseudogene HBBP1 between HBG and HBD loci	Methemoglobinemia, beta type	617971	AD	3	Hbb-b1,Hbb-b2,Hbb-bh2,Hbb-bs,Hbb-bt
11p15.4	11:5225464-5227071	HBB, ECYT6	Hemoglobin beta	141900	3043	ENSG00000244734,ENST00000335295;;;ENST00000335295	pseudogene HBBP1 between HBG and HBD loci	Sickle cell disease	603903	AR	3	Hbb-b1,Hbb-b2,Hbb-bh2,Hbb-bs,Hbb-bt
11p15.4	11:5225464-5227071	HBB, ECYT6	Hemoglobin beta	141900	3043	ENSG00000244734,ENST00000335295;;;ENST00000335295	pseudogene HBBP1 between HBG and HBD loci	Thalassemia-beta, dominant inclusion-body	603902	AD	3	Hbb-b1,Hbb-b2,Hbb-bh2,Hbb-bs,Hbb-bt
11p15.4	11:5225464-5227071	HBB, ECYT6	Hemoglobin beta	141900	3043	ENSG00000244734,ENST00000335295;;;ENST00000335295	pseudogene HBBP1 between HBG and HBD loci	Thalassemia, beta	613985		3	Hbb-b1,Hbb-b2,Hbb-bh2,Hbb-bs,Hbb-bt
11p14.1	11:27654893-27722030	BDNF	Brain-derived neurotrophic factor	113505	627	ENSG00000176697,ENST00000356660;;;ENST00000356660	homeology with NRF3 on 12p; at p14 boundary				Bdnf
12q13.12	12:49295147-49298686	PRPH	Peripherin	170710	5630	ENSG00000135406,ENST00000257860;;;ENST00000257860		{Amyotrophic lateral sclerosis, susceptibility to}	105400	AD, AR	3	Prph
17q11.2	17:27756766-27800529	NOS2A, NOS2	Nitric oxide synthase 2A	163730	4843	ENSG00000007171,ENST00000313735;;;ENST00000313735	?cluster of 3 NOS2 genes	{Malaria, resistance to}	611162		3	Nos2
21q22.11	21:31659693-31668931	SOD1, ALS1, STAHP	Superoxide dismutase-1, soluble	147450	6647	ENSG00000142168,ENST00000270142;;;ENST00000270142	mid q22.1	Amyotrophic lateral sclerosis 1	105400	AD, AR	3	Sod1
21q22.11	21:31659693-31668931	SOD1, ALS1, STAHP	Superoxide dismutase-1, soluble	147450	6647	ENSG00000142168,ENST00000270142;;;ENST00000270142	mid q22.1	Spastic tetraplegia and axial hypotonia, progressive	618598	AR	3	Sod1
22q12.2	22:29480218-29491390	NEFH, CMT2CC	Neurofilament, heavy polypeptide	162230	4744	ENSG00000100285,ENST00000310624;;;ENST00000310624	mutation identified in 1 family with ALS susceptibility	{?Amyotrophic lateral sclerosis, susceptibility to}	105400	AD, AR	3	Nefh
22q12.2	22:29480218-29491390	NEFH, CMT2CC	Neurofilament, heavy polypeptide	162230	4744	ENSG00000100285,ENST00000310624;;;ENST00000310624	mutation identified in 1 family with ALS susceptibility	Charcot-Marie-Tooth disease, axonal, type 2CC	616924	AD	3	Nefh
Phenotype Mapping Key
1 - The disorder is placed on the map due to its association with a gene, but the underlying defect is not known.
2 - The disorder was placed on the map by statistical methods.
3 - The molecular basis of the disorder is known.
4 - A contiguous gene duplication or deletion syndrome in which multiple genes are involved.
Inheritance Abbreviations
?AD	?Autosomal dominant
?XLR	?X-linked recessive
AD	Autosomal dominant
AR	Autosomal recessive
PD	Pseudoautosomal dominant
PR	Pseudoautosomal recessive
DD	Digenic dominant
DR	Digenic recessive
ICB	Inherited chromosomal imbalance
IC	Isolated cases
Mi	Mitochondrial
Mu	Multifactorial
SMo	Somatic mosaicism
SMu	Somatic mutation
XL	X-linked
XLD	X-linked dominant
XLR	X-linked recessive
YL	Y-linked

## Sheet: S3_SwissTargetPrediction
SwissTargetPrediction
Target	Common name	Uniprot ID	ChEMBL ID	Target Class	Probability*	Known actives (3D/2D)
Cytochrome P450 19A1	CYP19A1	P11511	CHEMBL1978	Cytochrome P450	0.100634	4 / 12
DNA polymerase alpha subunit	POLA1	P09884	CHEMBL1828	Transferase	0.100634	0 / 4
Beta-glucocerebrosidase (by homology)	GBA	P04062	CHEMBL2179	Enzyme	0.100634	0 / 5
11-beta-hydroxysteroid dehydrogenase 2	HSD11B2	P80365	CHEMBL3746	Enzyme	0.100634	6 / 0
Protein farnesyltransferase	FNTA FNTB	P49354 P49356	CHEMBL2094108	Enzyme	0.100634	4 / 0
Sterol regulatory element-binding protein 2	SREBF2	Q12772	CHEMBL1795166	Unclassified protein	0.100634	1 / 0
Cytochrome P450 24A1	CYP24A1	Q07973	CHEMBL4521	Enzyme	0.100634	11 / 0
11-beta-hydroxysteroid dehydrogenase 1	HSD11B1	P28845	CHEMBL4235	Enzyme	0.100634	109 / 5
Vitamin D-binding protein	GC	P02774	CHEMBL2259	Secreted protein	0.100634	1 / 0
Sonic hedgehog protein	SHH	Q15465	CHEMBL5602	Unclassified protein	0.100634	9 / 10
Anandamide amidohydrolase	FAAH	O00519	CHEMBL2243	Enzyme	0.100634	13 / 0
Thromboxane A2 receptor (by homology)	TBXA2R	P21731	CHEMBL2069	Family A G protein-coupled receptor	0.100634	2 / 0
25-hydroxyvitamin D-1 alpha hydroxylase, mitochondrial	CYP27B1	O15528	CHEMBL5993	Enzyme	0.100634	2 / 0
Butyrylcholinesterase	BCHE	P06276	CHEMBL1914	Hydrolase	0.100634	7 / 0
Estradiol 17-beta-dehydrogenase 1	HSD17B1	P14061	CHEMBL3181	Enzyme	0.100634	3 / 0
ALK tyrosine kinase receptor	ALK	Q9UM73	CHEMBL4247	Kinase	0	23 / 0
Beta-secretase 1	BACE1	P56817	CHEMBL4822	Protease	0	31 / 0
Protein Mdm4	MDM4	O15151	CHEMBL1255126	Unclassified protein	0	2 / 0
p53-binding protein Mdm-2	MDM2	Q00987	CHEMBL5023	Other nuclear protein	0	70 / 0
Smoothened homolog	SMO	Q99835	CHEMBL5971	Frizzled family G protein-coupled receptor	0	20 / 0
C-C chemokine receptor type 1	CCR1	P32246	CHEMBL2413	Family A G protein-coupled receptor	0	36 / 0
Dual specificity phosphatase Cdc25A	CDC25A	P30304	CHEMBL3775	Phosphatase	0	2 / 7
Neurokinin 1 receptor	TACR1	P25103	CHEMBL249	Family A G protein-coupled receptor	0	18 / 0
C-X-C chemokine receptor type 3	CXCR3	P49682	CHEMBL4441	Family A G protein-coupled receptor	0	5 / 0
MAP kinase p38 alpha	MAPK14	Q16539	CHEMBL260	Kinase	0	31 / 0
Anti-estrogen binding site (AEBS)	EBP	Q15125	CHEMBL4931	Enzyme	0	3 / 0
Diacylglycerol O-acyltransferase 1	DGAT1	O75907	CHEMBL6009	Enzyme	0	5 / 0
Glycogen synthase kinase-3 beta	GSK3B	P49841	CHEMBL262	Kinase	0	12 / 0
Glycogen synthase kinase-3 alpha	GSK3A	P49840	CHEMBL2850	Kinase	0	5 / 0
Renin	REN	P00797	CHEMBL286	Protease	0	137 / 0
Metabotropic glutamate receptor 5	GRM5	P41594	CHEMBL3227	Family C G protein-coupled receptor	0	10 / 0
Cytochrome P450 17A1	CYP17A1	P05093	CHEMBL3522	Cytochrome P450	0	25 / 0
Potassium-transporting ATPase alpha chain 2	ATP12A	P54707	CHEMBL2933	Primary active transporter	0	6 / 0
Muscarinic acetylcholine receptor M3	CHRM3	P20309	CHEMBL245	Family A G protein-coupled receptor	0	13 / 0
Liver glycogen phosphorylase	PYGL	P06737	CHEMBL2568	Enzyme	0	2 / 0
Tyrosine-protein kinase JAK3	JAK3	P52333	CHEMBL2148	Kinase	0	71 / 0
Tyrosine-protein kinase JAK1	JAK1	P23458	CHEMBL2835	Kinase	0	63 / 0
Tyrosine-protein kinase JAK2	JAK2	O60674	CHEMBL2971	Kinase	0	65 / 0
Glucose-6-phosphate 1-dehydrogenase	G6PD	P11413	CHEMBL5347	Enzyme	0	4 / 0
TNF-alpha	TNF	P01375	CHEMBL1825	Secreted protein	0	1 / 0
Glucocorticoid receptor	NR3C1	P04150	CHEMBL2034	Nuclear receptor	0	14 / 0
Progesterone receptor	PGR	P06401	CHEMBL208	Nuclear receptor	0	2 / 0
Telomerase reverse transcriptase	TERT	O14746	CHEMBL2916	Enzyme	0	2 / 0
Calcitonin gene-related peptide type 1 receptor	CALCRL	Q16602	CHEMBL3798	Family B G protein-coupled receptor	0	3 / 0
Muscarinic acetylcholine receptor M4	CHRM4	P08173	CHEMBL1821	Family A G protein-coupled receptor	0	15 / 0
Muscarinic acetylcholine receptor M5	CHRM5	P08912	CHEMBL2035	Family A G protein-coupled receptor	0	6 / 0
Muscarinic acetylcholine receptor M2	CHRM2	P08172	CHEMBL211	Family A G protein-coupled receptor	0	23 / 0
Muscarinic acetylcholine receptor M1	CHRM1	P11229	CHEMBL216	Family A G protein-coupled receptor	0	35 / 0
Serine/threonine-protein kinase Chk1	CHEK1	O14757	CHEMBL4630	Kinase	0	15 / 0
Neurokinin 2 receptor	TACR2	P21452	CHEMBL2327	Family A G protein-coupled receptor	0	14 / 0
Hepatocyte growth factor receptor	MET	P08581	CHEMBL3717	Kinase	0	5 / 0
Anti-estrogen binding site (AEBS) (by homology)	DHCR7	Q9UBM7	CHEMBL2169735	Enzyme	0	5 / 0
Signal transducer and activator of transcription 6	STAT6	P42226	CHEMBL5401	Transcription factor	0	1 / 0
Serotonin 1a (5-HT1a) receptor	HTR1A	P08908	CHEMBL214	Family A G protein-coupled receptor	0	5 / 0
Arachidonate 5-lipoxygenase	ALOX5	P09917	CHEMBL215	Oxidoreductase	0	4 / 0
Serotonin transporter	SLC6A4	P31645	CHEMBL228	Electrochemical transporter	0	29 / 0
P2X purinoceptor 3	P2RX3	P56373	CHEMBL2998	Ligand-gated ion channel	0	13 / 0
Serine/threonine-protein kinase receptor R3	ACVRL1	P37023	CHEMBL5311	Kinase	0	5 / 0
NAD-dependent deacetylase sirtuin 2	SIRT2	Q8IXJ6	CHEMBL4462	Eraser	0	0 / 1
Phosphodiesterase 10A	PDE10A	Q9Y233	CHEMBL4409	Phosphodiesterase	0	22 / 0
Tyrosine-protein kinase BRK	PTK6	Q13882	CHEMBL4601	Kinase	0	2 / 0
Ghrelin receptor	GHSR	Q92847	CHEMBL4616	Family A G protein-coupled receptor	0	4 / 0
Melatonin receptor 1A	MTNR1A	P48039	CHEMBL1945	Family A G protein-coupled receptor	0	4 / 0
Melatonin receptor 1B	MTNR1B	P49286	CHEMBL1946	Family A G protein-coupled receptor	0	4 / 0
Cathepsin L	CTSL	P07711	CHEMBL3837	Protease	0	11 / 0
MAP kinase ERK1	MAPK3	P27361	CHEMBL3385	Kinase	0	4 / 0
Histone deacetylase 4	HDAC4	P56524	CHEMBL3524	Eraser	0	1 / 0
Serine/threonine-protein kinase B-raf	BRAF	P15056	CHEMBL5145	Kinase	0	7 / 0
Corticotropin releasing factor receptor 1	CRHR1	P34998	CHEMBL1800	Family B G protein-coupled receptor	0	9 / 0
Nuclear receptor ROR-alpha	RORA	P35398	CHEMBL5868	Nuclear receptor	0	3 / 0
Mu opioid receptor (by homology)	OPRM1	P35372	CHEMBL233	Family A G protein-coupled receptor	0	71 / 0
Voltage-gated potassium channel subunit Kv1.3	KCNA3	P22001	CHEMBL4633	Voltage-gated ion channel	0	2 / 0
Vanilloid receptor	TRPV1	Q8NER1	CHEMBL4794	Voltage-gated ion channel	0	28 / 0
Ephrin receptor	EPHB4	P54760	CHEMBL5147	Kinase	0	18 / 0
Norepinephrine transporter	SLC6A2	P23975	CHEMBL222	Electrochemical transporter	0	13 / 0
ADAMTS5	ADAMTS5	Q9UNA0	CHEMBL2285	Protease	0	13 / 0
ADAMTS4	ADAMTS4	O75173	CHEMBL2318	Protease	0	13 / 0
Dipeptidyl peptidase IV	DPP4	P27487	CHEMBL284	Protease	0	7 / 0
Pyruvate dehydrogenase kinase isoform 1	PDK1	Q15118	CHEMBL4766	Kinase	0	3 / 0
Mitogen-activated protein kinase kinase kinase 14	MAP3K14	Q99558	CHEMBL5888	Kinase	0	32 / 0
Insulin-like growth factor I receptor	IGF1R	P08069	CHEMBL1957	Kinase	0	25 / 0
Peroxisome proliferator-activated receptor gamma	PPARG	P37231	CHEMBL235	Nuclear receptor	0	2 / 0
Delta opioid receptor (by homology)	OPRD1	P41143	CHEMBL236	Family A G protein-coupled receptor	0	47 / 0
Peroxisome proliferator-activated receptor alpha	PPARA	Q07869	CHEMBL239	Nuclear receptor	0	1 / 0
Orexin receptor 2	HCRTR2	O43614	CHEMBL4792	Family A G protein-coupled receptor	0	7 / 0
Orexin receptor 1	HCRTR1	O43613	CHEMBL5113	Family A G protein-coupled receptor	0	7 / 0
Serine/threonine-protein kinase PIM1	PIM1	P11309	CHEMBL2147	Kinase	0	6 / 0
Cyclin-dependent kinase 6	CDK6	Q00534	CHEMBL2508	Kinase	0	10 / 0
Cytochrome P450 2C9	CYP2C9	P11712	CHEMBL3397	Cytochrome P450	0	1 / 0
Serine/threonine-protein kinase PIM3	PIM3	Q86V86	CHEMBL5407	Kinase	0	5 / 0
Vasopressin V2 receptor	AVPR2	P30518	CHEMBL1790	Family A G protein-coupled receptor	0	2 / 0
Vasopressin V1a receptor	AVPR1A	P37288	CHEMBL1889	Family A G protein-coupled receptor	0	10 / 0
Bromodomain-containing protein 4	BRD4	O60885	CHEMBL1163125	Reader	0	3 / 0
Bromodomain-containing protein 2	BRD2	P25440	CHEMBL1293289	Reader	0	2 / 0
Bromodomain-containing protein 3	BRD3	Q15059	CHEMBL1795186	Reader	0	3 / 0
6-phosphofructo-2-kinase/fructose-2,6-bisphosphatase 3	PFKFB3	Q16875	CHEMBL2331053	Enzyme	0	5 / 0
Vascular endothelial growth factor receptor 2	KDR	P35968	CHEMBL279	Kinase	0	31 / 0
Serotonin 7 (5-HT7) receptor	HTR7	P34969	CHEMBL3155	Family A G protein-coupled receptor	0	7 / 0
Serotonin 6 (5-HT6) receptor	HTR6	P50406	CHEMBL3371	Family A G protein-coupled receptor	0	10 / 0
Serotonin 5a (5-HT5a) receptor	HTR5A	P47898	CHEMBL3426	Family A G protein-coupled receptor	0	2 / 0

## Sheet: S4_Overlapping genes
Overlapping genes
Target related to NO (392)	Target of ocotillol (100)	Overlapping genes (14)
FASLG	CYP19A1	MAPK14
DCTN1	POLA1	KDR
EDN1	GBA	TNF
DAXX	HSD11B2	ALOX5
MAPK14	FNTA FNTB	ACVRL1
HDAC2	SREBF2	TACR2
NOS3	CYP24A1	MDM2
FAS	HSD11B1	REN
HBB	GC	STAT6
BDNF	SHH	IGF1R
PRPH	FAAH	TACR1
NOS2	TBXA2R	MAPK3
SOD1	CYP27B1	PPARG
NEFH	BCHE	PGR
NOS1	HSD17B1
ARG2	ALK
NOS1AP	BACE1
IL1B	MDM4
CYBA	MDM2
SERPINA1	SMO
SERPINB5	CCR1
KNG1	CDC25A
DDAH1	TACR1
CAV1	CXCR3
PTK2B	MAPK14
OTC	EBP
STAT1	DGAT1
CAMK2G	GSK3B
VEGFA	GSK3A
APEX1	REN
INSR	GRM5
PRKCA	CYP17A1
KL	ATP12A
OAT	CHRM3
FGF2	PYGL
PIK3CG	JAK3
HSPG2	JAK1
PTPA	JAK2
CPS1	G6PD
ABCG1	TNF
DYNLL1	NR3C1
IFNG	PGR
CYCS	TERT
NTF3	CALCRL
PIEZO2	CHRM4
ASS1	CHRM5
KRIT1	CHRM2
TNF	CHRM1
ASL	CHEK1
ARG1	TACR2
GCH1	MET
DDAH2	DHCR7
SLC7A1	STAT6
TGFB1	HTR1A
INS	ALOX5
NPPA	SLC6A4
SGCB	P2RX3
PTGS2	ACVRL1
IRS1	SIRT2
IL10	PDE10A
BLVRB	PTK6
IL6	GHSR
VCAM1	MTNR1A
BMP6	MTNR1B
HMOX1	CTSL
MAPK1	MAPK3
REN	HDAC4
PTGS1	BRAF
IL1A	CRHR1
PDE5A	RORA
CAT	OPRM1
SELP	KCNA3
PIK3CA	TRPV1
EGF	EPHB4
PLD1	SLC6A2
PLD2	ADAMTS5
CRP	ADAMTS4
SLC7A7	DPP4
SELE	PDK1
NPPB	MAP3K14
CGB5	IGF1R
ACE	PPARG
HGF	OPRD1
CCL2	PPARA
IL1RN	HCRTR2
ADSL	HCRTR1
SLC29A1	PIM1
VWF	CDK6
ADM	CYP2C9
CALCA	PIM3
CXCL8	AVPR2
HBEGF	AVPR1A
HSPA4	BRD4
SLC3A2	BRD2
SLC7A6	BRD3
AHSP	PFKFB3
MPO	KDR
AGTR1	HTR7
HSP90AA1	HTR6
TGFB2	HTR5A
GSR
ODC1
XDH
PRKAA1
IL13
EPO
SLC7A2
MGST1
DCD
LOC110973015
AKT1
FLT1
EDNRB
PRKAA2
RPS6KB1
ADORA2B
IL1R1
SOD2
LEP
ETFA
TNFSF10
NOSIP
LOC111365141
ESR1
BMPR2
STK11
CASP3
EDNRA
ESR2
EPHA3
IL1RAP
IRS2
VIP
CD9
MED23
CPD
CERNA3
TRA-TGC7-1
TGFBR1
CXCR4
PPARG
TGFBR2
ABCB1
APOA1
SERPINE1
AGT
RHOA
CASP1
IGF1
KCNMA1
PRKAB1
FECH
IL4
GP6
IL3
PDE2A
PTH
ABCC3
CSF1
ADCY10
CLN3
COX5A
IL17A
ALAS1
VASP
HBG2
PTAFR
IL1RAPL2
SDF2
BDNF-AS
EGFR
MDM2
PRKACA
SMAD2
BAX
ICAM1
CREB1
EIF2AK3
GNAS
MMP1
MMP13
SERPINC1
STAT6
ACE2
ALB
ENG
GGT1
HIF1A
MAPK3
MYD88
PRLR
ANXA5
CASP6
HMGCR
NPR2
SCARB1
TGFB3
HEXA
IDO1
NR3C2
PTPN2
PTS
TGIF1
THBD
HMOX2
NPR1
SPP1
NPR3
PGF
ATP2B4
CADM1
CANT1
CCL5
CHGA
CPA6
DLG1
ILK
LIF
SLC29A2
NPPC
AGXT2
GLS2
GCHFR
MPP3
HNRNPAB
NMRAL1
SNORD118
MIR939
LINC01672
PGR-AS1
TRC-GCA24-1
LOC107133510
LEPQTL1
LOC110006319
IGF1R
KDR
NTRK2
PTPN11
STAT3
TP53
CASP8
GRIN2B
AR
CALR
COMT
GRIN2A
PIK3R1
TLR4
ACVRL1
CD40
FN1
FOS
GRIN1
TH
B2M
CAMK2B
CD36
CHUK
CTSK
F2
HSPA8
MMP3
PGR
PTPN1
TNFRSF1A
TNFSF11
ALOX5
ATF6
CYBB
DHFR
DNM1L
GRIN2D
PLAT
PLCG1
RAC1
RB1
SIRT1
ABCA1
ADCY1
CASP9
ERN1
MSN
MTR
PIK3CB
POR
PTK2
TGM2
ACHE
ACP5
ATF4
CETP
CRYAB
DDIT3
EDN3
F2R
GNAI1
IGFBP3
IL2
KITLG
PLCB3
TLR5
VEGFC
B4GALNT1
CXCL12
DDR1
F3
FOSL1
GRIN2C
HLA-B
HTR1D
HTR3A
IMPA1
IREB2
MB
MMUT
PRKG2
PTGER4
STUB1
THBS1
TKT
TXN
ABCB7
COX4I1
TFAM
ACO1
AGTR2
BAD
CALM2
CMA1
DPEP1
IL18R1
NRF1
PLCB4
SFTPB
SLC22A2
TACR1
THPO
VEGFB
WIF1
LYVE1
NOX1
NOX4
OLR1
SLC18A3
SOST
BMAL1
CALM3
GRIN3B
HBA1
ITIH4
RING1
ST3GAL4
TACR2
CCL3
FOSL2
PDPN
SST
TAC1
VEGFD
GIT2
MRC1
PAEP
PRMT3
UTS2
PSMC6
SLC25A29
GRIN3A
HSPA14
MANF
CSN1S1
DEFA1
LALBA
RASD1
LAPTM4A
SLC47A1
SLC7A3
GADD45GIP1
GRINA
H19
MALAT1
MIR155HG
CHKB-CPT1B
LINC-ROR
HCCAT5
EMSLR
LINC02605
MIR543
SLX1A-SULT1A3
VTRNA1-1
TRE-TTC3-1
DHFRP1
LOC111258525

## Sheet: S5_RMSD
NS	RMSD
0	0
0.05	1.14589
0.1	1.19718
0.15	1.47651
0.2	1.62675
0.25	1.72535
0.3	1.61663
0.35	1.4644
0.4	1.73107
0.45	1.9638
0.5	2.28329
0.55	2.17559
0.6	2.36169
0.65	2.69967
0.7	2.52379
0.75	2.63016
0.8	3.01871
0.85	2.91801
0.9	2.80287
0.95	2.59142
1	2.34999
1.05	2.62012
1.1	2.4838
1.15	2.46916
1.2	2.95942
1.25	3.53637
1.3	3.5652
1.35	3.4894
1.4	3.52587
1.45	3.68715
1.5	3.80209
1.55	3.5924
1.6	3.82414
1.65	3.6933
1.7	4.03792
1.75	3.77829
1.8	3.86007
1.85	4.17792
1.9	4.05389
1.95	4.31909
2	4.09245
2.05	4.52249
2.1	4.52304
2.15	4.57247
2.2	4.77916
2.25	4.78303
2.3	4.22889
2.35	4.46423
2.4	4.76522
2.45	4.28061
2.5	4.86351
2.55	4.34272
2.6	4.10893
2.65	4.22173
2.7	4.07219
2.75	3.84022
2.8	4.17796
2.85	4.26377
2.9	4.23944
2.95	4.12469
3	3.89789
3.05	3.70438
3.1	3.64915
3.15	3.88198
3.2	3.73664
3.25	4.02334
3.3	4.3093
3.35	4.76125
3.4	5.11175
3.45	4.60667
3.5	4.5589
3.55	4.62442
3.6	4.90323
3.65	4.46312
3.7	4.53614
3.75	6.0816
3.8	4.35943
3.85	6.09597
3.9	4.20469
3.95	4.31786
4	3.91632
4.05	4.05003
4.1	4.51644
4.15	4.41638
4.2	6.91687
4.25	6.36078
4.3	6.45012
4.35	6.31947
4.4	6.40493
4.45	6.32405
4.5	6.15613
4.55	6.39155
4.6	6.367
4.65	6.59089
4.7	6.67623
4.75	6.21039
4.8	6.40786
4.85	6.36217
4.9	5.89898
4.95	6.07372
5	6.13383
5.05	5.70329
5.1	5.79933
5.15	7.5628
5.2	7.532
5.25	7.37579
5.3	6.17579
5.35	7.35376
5.4	7.03786
5.45	7.36467
5.5	5.77384
5.55	7.23283
5.6	6.95595
5.65	7.3139
5.7	7.44596
5.75	7.18427
5.8	7.07167
5.85	7.03392
5.9	7.28346
5.95	7.1782
6	7.46527
6.05	7.25376
6.1	7.52773
6.15	5.76922
6.2	7.52578
6.25	7.48525
6.3	7.62578
6.35	7.34235
6.4	7.41633
6.45	7.42947
6.5	7.29146
6.55	7.61165
6.6	7.50887
6.65	7.35871
6.7	7.38112
6.75	7.32405
6.8	6.93541
6.85	5.64784
6.9	5.98303
6.95	6.1457
7	6.09586
7.05	6.04411
7.1	5.79266
7.15	7.45989
7.2	6.77072
7.25	6.71041
7.3	6.36857
7.35	7.51892
7.4	7.8368
7.45	7.74724
7.5	7.81915
7.55	7.74169
7.6	7.95312
7.65	7.75812
7.7	7.57514
7.75	7.36864
7.8	7.65819
7.85	7.59643
7.9	7.53319
7.95	7.38745
8	6.8766
8.05	7.05511
8.1	6.63305
8.15	6.68168
8.2	7.05934
8.25	7.32283
8.3	7.66984
8.35	7.72948
8.4	7.46875
8.45	7.48827
8.5	7.42175
8.55	7.55456
8.6	6.89401
8.65	6.99062
8.7	8.01475
8.75	8.23984
8.8	7.84454
8.85	8.23146
8.9	7.96688
8.95	8.12215
9	7.91217
9.05	8.2031
9.1	8.45709
9.15	7.94767
9.2	7.80442
9.25	8.4583
9.3	8.75229
9.35	8.81233
9.4	8.58425
9.45	7.40212
9.5	7.48636
9.55	7.66024
9.6	7.78709
9.65	7.9135
9.7	7.9354
9.75	7.76007
9.8	7.68256
9.85	7.94416
9.9	9.3214
9.95	9.42355
10	7.56984
10.05	8.91007
10.1	8.96433
10.15	8.95642
10.2	8.86796
10.25	8.95211
10.3	8.83594
10.35	8.93301
10.4	8.84432
10.45	8.69538
10.5	8.95719
10.55	8.56835
10.6	7.66851
10.65	7.1157
10.7	7.25341
10.75	7.13689
10.8	7.21496
10.85	7.20545
10.9	7.07251
10.95	7.23225
11	7.30699
11.05	7.26828
11.1	7.26422
11.15	7.08378
11.2	7.42354
11.25	7.35605
11.3	6.11533
11.35	5.57144
11.4	5.34814
11.45	5.4114
11.5	5.66015
11.55	5.45859
11.6	5.81694
11.65	5.71778
11.7	5.2461
11.75	5.39562
11.8	5.44757
11.85	5.57266
11.9	5.73669
11.95	5.66296
12	5.68423
12.05	5.73923
12.1	5.69418
12.15	5.83386
12.2	5.85401
12.25	5.6105
12.3	5.74199
12.35	5.53026
12.4	5.7761
12.45	5.3286
12.5	5.17672
12.55	5.16039
12.6	5.38574
12.65	5.65843
12.7	5.28403
12.75	5.6598
12.8	5.661
12.85	5.80629
12.9	5.42792
12.95	5.34584
13	5.50494
13.05	7.79097
13.1	7.5781
13.15	7.36834
13.2	7.77721
13.25	5.44539
13.3	5.59109
13.35	5.64009
13.4	5.29459
13.45	5.44632
13.5	5.13776
13.55	4.87729
13.6	5.12185
13.65	5.25289
13.7	5.46038
13.75	5.52882
13.8	5.12918
13.85	4.95694
13.9	4.76901
13.95	4.96324
14	5.00453
14.05	4.97856
14.1	4.91519
14.15	4.9441
14.2	5.62229
14.25	5.82706
14.3	5.93162
14.35	5.58502
14.4	5.63947
14.45	5.56102
14.5	5.52988
14.55	5.79457
14.6	5.8128
14.65	5.8761
14.7	6.29493
14.75	6.35263
14.8	6.55213
14.85	6.45511
14.9	6.32833
14.95	6.55113
15	6.64042
15.05	6.26762
15.1	6.11314
15.15	6.26318
15.2	6.17992
15.25	6.02098
15.3	6.01674
15.35	5.76021
15.4	5.63636
15.45	5.55869
15.5	5.33344
15.55	5.64709
15.6	5.66484
15.65	5.42048
15.7	5.58278
15.75	5.61673
15.8	5.86634
15.85	5.85437
15.9	5.65488
15.95	5.67881
16	5.84418
16.05	5.89608
16.1	5.81649
16.15	5.86338
16.2	6.3089
16.25	5.92979
16.3	5.80685
16.35	5.83693
16.4	5.77805
16.45	5.56832
16.5	5.24826
16.55	5.6441
16.6	6.42106
16.65	5.94272
16.7	6.02707
16.75	6.248
16.8	6.27427
16.85	6.22143
16.9	6.18729
16.95	6.1779
17	6.19481
17.05	6.56024
17.1	6.86481
17.15	6.67118
17.2	6.57213
17.25	6.63865
17.3	6.93829
17.35	6.7523
17.4	7.15499
17.45	7.48553
17.5	7.34396
17.55	7.90142
17.6	8.20814
17.65	7.86672
17.7	7.66745
17.75	7.00868
17.8	7.07875
17.85	7.37172
17.9	7.22521
17.95	6.49084
18	6.74856
18.05	6.38923
18.1	6.7173
18.15	6.79387
18.2	6.73509
18.25	6.79292
18.3	6.29434
18.35	6.65729
18.4	7.07531
18.45	7.09626
18.5	7.03979
18.55	7.27059
18.6	7.01601
18.65	6.45704
18.7	7.02494
18.75	7.37113
18.8	7.09021
18.85	6.79098
18.9	6.5127
18.95	7.00385
19	7.28685
19.05	7.61762
19.1	8.17439
19.15	8.25955
19.2	8.45404
19.25	8.15573
19.3	7.57347
19.35	7.38821
19.4	7.59372
19.45	7.81946
19.5	7.77444
19.55	7.72593
19.6	7.47798
19.65	7.99451
19.7	7.53331
19.75	7.62571
19.8	7.54443
19.85	7.41974
19.9	7.284
19.95	7.39994
20	7.18533
20.05	7.67971
20.1	7.80602
20.15	7.51081
20.2	7.17747
20.25	6.90371
20.3	7.37982
20.35	7.22623
20.4	7.06693
20.45	6.59912
20.5	7.03718
20.55	7.34603
20.6	7.91064
20.65	7.39164
20.7	7.35267
20.75	7.38818
20.8	6.87889
20.85	6.84453
20.9	7.12129
20.95	7.21925
21	7.16004
21.05	7.25014
21.1	7.55965
21.15	7.49218
21.2	7.29849
21.25	7.64909
21.3	7.6555
21.35	8.18039
21.4	7.7832
21.45	7.82034
21.5	8.15554
21.55	7.96793
21.6	7.71778
21.65	7.90775
21.7	7.58579
21.75	7.39051
21.8	7.418
21.85	7.78263
21.9	7.30408
21.95	7.13834
22	6.77838
22.05	6.86646
22.1	6.73903
22.15	6.8378
22.2	6.64868
22.25	6.93858
22.3	6.37118
22.35	6.48299
22.4	6.83563
22.45	6.79706
22.5	6.72458
22.55	6.78561
22.6	6.90387
22.65	6.72758
22.7	6.97803
22.75	6.82643
22.8	7.02185
22.85	6.7777
22.9	6.75373
22.95	6.75282
23	6.98416
23.05	7.05377
23.1	6.47926
23.15	6.44244
23.2	6.31038
23.25	6.86858
23.3	6.80355
23.35	7.11755
23.4	7.03972
23.45	6.99465
23.5	6.9332
23.55	6.92971
23.6	7.05021
23.65	6.73195
23.7	6.37402
23.75	7.0419
23.8	7.15035
23.85	7.38563
23.9	7.02722
23.95	7.16204
24	7.23059
24.05	7.38893
24.1	7.53184
24.15	7.56011
24.2	7.43588
24.25	7.18096
24.3	7.28802
24.35	7.30103
24.4	7.28564
24.45	7.26723
24.5	7.29191
24.55	7.164
24.6	6.82533
24.65	6.99002
24.7	7.75968
24.75	7.31135
24.8	7.36713
24.85	7.33647
24.9	7.27201
24.95	7.13606
25	7.09826
25.05	7.14928
25.1	7.13368
25.15	7.30633
25.2	7.79058
25.25	7.71027
25.3	7.96234
25.35	8.19308
25.4	8.20161
25.45	8.78051
25.5	8.04798
25.55	8.09624
25.6	8.53489
25.65	8.1268
25.7	8.16657
25.75	8.43606
25.8	8.36408
25.85	8.39328
25.9	8.27365
25.95	8.41678
26	8.5521
26.05	9.00097
26.1	8.63154
26.15	8.63779
26.2	8.71678
26.25	8.5602
26.3	8.40061
26.35	8.42431
26.4	8.56074
26.45	8.37347
26.5	8.23726
26.55	8.26358
26.6	8.09421
26.65	8.2051
26.7	7.81858
26.75	7.83688
26.8	7.73371
26.85	8.18874
26.9	8.16343
26.95	8.05773
27	7.81139
27.05	8.13998
27.1	8.18458
27.15	8.04626
27.2	8.02233
27.25	7.9034
27.3	7.67752
27.35	7.68728
27.4	7.70262
27.45	8.09487
27.5	8.11345
27.55	7.80874
27.6	7.58947
27.65	7.46609
27.7	7.32868
27.75	7.77141
27.8	7.89371
27.85	7.86392
27.9	7.37929
27.95	7.61419
28	7.4792
28.05	7.51352
28.1	7.50285
28.15	7.89452
28.2	7.92025
28.25	7.8644
28.3	7.65729
28.35	7.70218
28.4	7.8868
28.45	8.50269
28.5	8.60723
28.55	8.55807
28.6	8.5154
28.65	8.48054
28.7	8.52919
28.75	8.57234
28.8	8.57705
28.85	8.44596
28.9	7.85171
28.95	8.40328
29	8.30963
29.05	8.46154
29.1	8.88937
29.15	8.53603
29.2	8.71734
29.25	8.99168
29.3	9.23045
29.35	9.1833
29.4	8.86947
29.45	8.63288
29.5	8.56583
29.55	9.06799
29.6	9.03368
29.65	8.83862
29.7	8.61096
29.75	8.56193
29.8	8.19284
29.85	8.11055
29.9	8.00112
29.95	7.62731
30	7.99084
30.05	7.87389
30.1	7.86243
30.15	7.86444
30.2	7.81762
30.25	7.93376
30.3	7.84338
30.35	7.84109
30.4	8.00189
30.45	7.95313
30.5	7.97424
30.55	7.97907
30.6	8.0352
30.65	8.24547
30.7	7.94134
30.75	7.9791
30.8	7.87018
30.85	7.38484
30.9	7.09843
30.95	6.77795
31	6.7982
31.05	6.59513
31.1	6.99907
31.15	7.13092
31.2	7.37912
31.25	7.73746
31.3	7.7861
31.35	6.88895
31.4	6.68622
31.45	6.60314
31.5	6.67966
31.55	6.53302
31.6	6.56795
31.65	6.79197
31.7	7.02059
31.75	7.14597
31.8	7.04464
31.85	6.74706
31.9	6.69025
31.95	6.87116
32	6.77532
32.05	6.86915
32.1	6.44377
32.15	6.42668
32.2	6.50005
32.25	6.67643
32.3	6.67429
32.35	6.71967
32.4	6.36059
32.45	6.23237
32.5	5.94006
32.55	6.25702
32.6	6.30774
32.65	6.03891
32.7	6.56896
32.75	6.67157
32.8	7.1428
32.85	6.90871
32.9	7.32239
32.95	7.19954
33	7.26107
33.05	7.28705
33.1	7.19801
33.15	7.15158
33.2	7.02839
33.25	7.10318
33.3	6.83085
33.35	6.96384
33.4	6.91729
33.45	6.9504
33.5	6.89618
33.55	7.06257
33.6	6.61802
33.65	6.58168
33.7	6.2872
33.75	6.71008
33.8	7.18742
33.85	7.19164
33.9	7.37376
33.95	7.85266
34	7.49835
34.05	7.12269
34.1	7.59202
34.15	7.55078
34.2	7.15718
34.25	7.10521
34.3	7.24222
34.35	7.32484
34.4	6.79583
34.45	7.21675
34.5	7.65262
34.55	7.21311
34.6	6.84462
34.65	6.98926
34.7	7.08414
34.75	6.50566
34.8	6.29835
34.85	6.18639
34.9	6.25492
34.95	6.10436
35	6.30614
35.05	6.39072
35.1	6.16801
35.15	6.48516
35.2	5.96369
35.25	6.3069
35.3	6.27544
35.35	5.89893
35.4	5.91995
35.45	5.99264
35.5	6.70936
35.55	6.67196
35.6	6.72114
35.65	6.3808
35.7	6.31004
35.75	6.28727
35.8	6.33651
35.85	6.46214
35.9	6.42192
35.95	6.35705
36	6.1743
36.05	5.99155
36.1	6.02789
36.15	5.69091
36.2	5.69021
36.25	5.75561
36.3	5.87863
36.35	5.95966
36.4	6.17988
36.45	6.28577
36.5	6.39763
36.55	6.48388
36.6	5.15902
36.65	5.1545
36.7	5.26451
36.75	5.13679
36.8	6.51475
36.85	6.22568
36.9	6.10255
36.95	5.05835
37	4.96801
37.05	4.65804
37.1	4.43884
37.15	4.5283
37.2	6.02698
37.25	5.90205
37.3	6.15372
37.35	4.83356
37.4	4.86864
37.45	4.901
37.5	4.50122
37.55	6.25266
37.6	4.44311
37.65	4.56787
37.7	5.17884
37.75	5.02492
37.8	4.99279
37.85	5.47455
37.9	5.52447
37.95	5.32987
38	5.70472
38.05	5.59223
38.1	5.57276
38.15	5.67559
38.2	6.02923
38.25	6.30908
38.3	6.4051
38.35	6.47401
38.4	6.41039
38.45	6.00185
38.5	5.83204
38.55	5.98548
38.6	5.34556
38.65	5.50233
38.7	5.63651
38.75	5.48704
38.8	5.68489
38.85	5.91146
38.9	6.23218
38.95	6.48804
39	5.99241
39.05	5.9933
39.1	6.17942
39.15	5.75746
39.2	5.8924
39.25	5.55812
39.3	5.13709
39.35	5.0185
39.4	5.12349
39.45	4.94076
39.5	4.90679
39.55	5.15861
39.6	4.9225
39.65	5.05598
39.7	4.77736
39.75	4.89569
39.8	4.83371
39.85	4.83281
39.9	4.86222
39.95	5.23035
40	5.28851
40.05	4.95905
40.1	5.43431
40.15	5.56469
40.2	5.50425
40.25	5.15156
40.3	5.40127
40.35	5.3583
40.4	5.04965
40.45	5.18814
40.5	4.78585
40.55	4.8939
40.6	5.11092
40.65	5.1213
40.7	5.49282
40.75	5.7618
40.8	5.87942
40.85	5.86332
40.9	5.8123
40.95	5.91584
41	5.92103
41.05	5.85812
41.1	5.72695
41.15	5.88215
41.2	6.19019
41.25	6.0283
41.3	5.74833
41.35	6.45304
41.4	6.60728
41.45	6.54494
41.5	6.59025
41.55	6.61861
41.6	6.44181
41.65	6.09073
41.7	6.41568
41.75	6.66187
41.8	6.47944
41.85	6.90235
41.9	6.95225
41.95	6.57343
42	6.56276
42.05	6.51628
42.1	6.6804
42.15	6.54904
42.2	6.54361
42.25	6.17591
42.3	6.23217
42.35	6.354
42.4	6.70044
42.45	6.52727
42.5	6.47459
42.55	6.41395
42.6	6.93037
42.65	6.83498
42.7	6.46394
42.75	6.65782
42.8	6.36776
42.85	6.27253
42.9	6.25943
42.95	6.20425
43	5.89518
43.05	5.85941
43.1	5.71751
43.15	6.02255
43.2	5.48617
43.25	5.32057
43.3	5.4071
43.35	5.39701
43.4	5.4292
43.45	5.66631
43.5	6.05305
43.55	6.22124
43.6	6.14116
43.65	6.08876
43.7	6.47813
43.75	6.58173
43.8	5.8219
43.85	6.1279
43.9	5.96255
43.95	6.26498
44	5.8723
44.05	6.41692
44.1	6.35164
44.15	6.6545
44.2	6.37403
44.25	5.96618
44.3	5.70478
44.35	5.61144
44.4	5.79349
44.45	6.05812
44.5	6.06726
44.55	5.82565
44.6	5.75302
44.65	5.85016
44.7	5.95581
44.75	5.69271
44.8	5.86737
44.85	6.10301
44.9	6.12006
44.95	6.45511
45	5.6473
45.05	5.95355
45.1	5.98643
45.15	5.72872
45.2	5.52427
45.25	5.38237
45.3	5.40831
45.35	6.19577
45.4	5.44358
45.45	5.2799
45.5	5.67345
45.55	5.62619
45.6	6.06721
45.65	5.67822
45.7	6.03232
45.75	6.07726
45.8	5.84749
45.85	6.15699
45.9	5.55879
45.95	5.35491
46	5.07353
46.05	5.12105
46.1	4.84165
46.15	4.90382
46.2	4.66646
46.25	4.47744
46.3	5.02391
46.35	5.04394
46.4	5.19889
46.45	5.12674
46.5	5.26541
46.55	5.79007
46.6	5.62173
46.65	5.51541
46.7	5.57713
46.75	5.44822
46.8	5.57222
46.85	5.1978
46.9	5.19829
46.95	5.36538
47	5.70594
47.05	5.62914
47.1	4.88314
47.15	4.45691
47.2	4.43804
47.25	4.9168
47.3	4.569
47.35	4.91148
47.4	4.86983
47.45	4.77638
47.5	4.45442
47.55	4.48528
47.6	4.63087
47.65	5.2671
47.7	4.94295
47.75	4.90612
47.8	4.94687
47.85	4.57922
47.9	4.45751
47.95	4.39913
48	4.37666
48.05	4.48824
48.1	4.9421
48.15	4.94852
48.2	4.67756
48.25	4.65095
48.3	5.103
48.35	4.67514
48.4	4.45594
48.45	4.77188
48.5	5.08712
48.55	5.09237
48.6	5.25325
48.65	4.70907
48.7	4.6349
48.75	4.96459
48.8	4.666
48.85	4.53518
48.9	4.57653
48.95	4.69235
49	5.0427
49.05	5.27297
49.1	5.49593
49.15	5.46394
49.2	5.72037
49.25	5.83266
49.3	6.32762
49.35	5.73495
49.4	5.51923
49.45	5.72675
49.5	6.22121
49.55	5.88952
49.6	5.73601
49.65	5.32881
49.7	5.45613
49.75	5.58068
49.8	5.70897
49.85	5.60244
49.9	5.72316
49.95	5.61222
50	5.82893
50.05	5.91421
50.1	6.30983
50.15	6.52919
50.2	6.21367
50.25	6.16074
50.3	6.23942
50.35	6.58298
50.4	6.50205
50.45	6.26848
50.5	6.54615
50.55	6.36324
50.6	6.03315
50.65	6.10127
50.7	5.86176
50.75	6.36206
50.8	6.33038
50.85	6.01875
50.9	5.65685
50.95	5.92494
51	5.31145
51.05	5.56386
51.1	5.92781
51.15	5.87462
51.2	5.74724
51.25	5.38323
51.3	5.06589
51.35	5.03983
51.4	5.13985
51.45	5.28755
51.5	5.44904
51.55	5.44453
51.6	5.65787
51.65	6.02179
51.7	5.84298
51.75	5.61058
51.8	5.69079
51.85	6.18428
51.9	5.82197
51.95	5.59345
52	5.90199
52.05	6.1667
52.1	6.31231
52.15	6.3628
52.2	6.01674
52.25	6.60093
52.3	6.49888
52.35	6.42256
52.4	6.71582
52.45	6.95879
52.5	6.94464
52.55	7.39456
52.6	7.85874
52.65	7.55634
52.7	7.61498
52.75	7.70201
52.8	7.46769
52.85	7.42106
52.9	7.14806
52.95	7.0729
53	7.20944
53.05	7.31297
53.1	7.35515
53.15	7.3279
53.2	7.18384
53.25	6.98857
53.3	6.40245
53.35	7.02764
53.4	6.80307
53.45	6.91789
53.5	7.1614
53.55	6.86445
53.6	6.29462
53.65	6.71982
53.7	6.62542
53.75	6.70957
53.8	6.98119
53.85	6.71787
53.9	6.74477
53.95	6.26102
54	6.14386
54.05	6.13194
54.1	6.11177
54.15	5.41947
54.2	5.95504
54.25	5.48717
54.3	5.89705
54.35	5.54219
54.4	5.76213
54.45	5.50352
54.5	5.36545
54.55	5.64847
54.6	5.31008
54.65	5.48131
54.7	5.24394
54.75	5.41012
54.8	5.24781
54.85	5.38621
54.9	5.66999
54.95	5.78753
55	5.74903
55.05	5.84618
55.1	6.05959
55.15	5.86914
55.2	6.18206
55.25	6.11449
55.3	5.65864
55.35	5.87121
55.4	5.34301
55.45	5.01181
55.5	5.93087
55.55	5.51983
55.6	5.37248
55.65	5.33491
55.7	5.59127
55.75	5.93416
55.8	5.73272
55.85	5.15644
55.9	5.12745
55.95	5.1754
56	5.28186
56.05	5.37918
56.1	5.24345
56.15	5.35857
56.2	5.27925
56.25	5.22622
56.3	5.37361
56.35	5.08773
56.4	5.53425
56.45	5.52493
56.5	6.17593
56.55	6.22844
56.6	6.03616
56.65	6.00854
56.7	5.81945
56.75	5.53977
56.8	5.8898
56.85	6.41132
56.9	6.28277
56.95	5.77039
57	5.66713
57.05	5.54618
57.1	5.37362
57.15	5.3807
57.2	5.06193
57.25	5.16391
57.3	5.42457
57.35	5.82748
57.4	5.71186
57.45	5.83123
57.5	6.18621
57.55	5.84224
57.6	5.84782
57.65	6.19482
57.7	6.46557
57.75	6.51564
57.8	6.83405
57.85	7.11543
57.9	6.93211
57.95	6.54873
58	6.34976
58.05	6.08063
58.1	6.1218
58.15	6.95423
58.2	6.39222
58.25	6.85432
58.3	6.19059
58.35	6.40563
58.4	6.44758
58.45	6.20918
58.5	6.40022
58.55	6.21578
58.6	5.99893
58.65	6.05347
58.7	6.00981
58.75	6.12717
58.8	6.17189
58.85	6.55079
58.9	6.32755
58.95	6.46291
59	6.81279
59.05	6.95313
59.1	6.69229
59.15	6.75269
59.2	6.68577
59.25	6.48014
59.3	6.26866
59.35	6.04251
59.4	5.84241
59.45	5.88141
59.5	5.59075
59.55	5.72972
59.6	5.555
59.65	5.81873
59.7	5.87963
59.75	5.68974
59.8	5.44547
59.85	5.34872
59.9	5.67169
59.95	5.4469
60	5.18615
60.05	5.36129
60.1	5.02038
60.15	5.14135
60.2	5.43569
60.25	5.53718
60.3	5.48161
60.35	5.5456
60.4	5.57192
60.45	5.52126
60.5	5.20924
60.55	5.02823
60.6	4.88957
60.65	5.06818
60.7	5.2729
60.75	5.09926
60.8	5.1873
60.85	5.23185
60.9	4.98774
60.95	5.22417
61	4.80947
61.05	4.55862
61.1	5.01673
61.15	4.90898
61.2	4.73366
61.25	5.03326
61.3	5.01748
61.35	5.3413
61.4	5.68536
61.45	5.49825
61.5	5.77706
61.55	5.88295
61.6	5.63935
61.65	5.50541
61.7	5.39516
61.75	5.95257
61.8	5.64577
61.85	5.64049
61.9	5.64126
61.95	5.53684
62	5.76351
62.05	6.20694
62.1	6.09284
62.15	6.45236
62.2	6.3731
62.25	6.45831
62.3	6.36287
62.35	6.21854
62.4	6.12237
62.45	6.07893
62.5	5.71844
62.55	5.74566
62.6	5.93395
62.65	5.91319
62.7	5.71237
62.75	5.44955
62.8	5.64973
62.85	5.49627
62.9	5.5387
62.95	5.64506
63	5.62096
63.05	5.16549
63.1	5.17469
63.15	5.38033
63.2	5.46428
63.25	5.60658
63.3	5.6892
63.35	5.53958
63.4	6.04598
63.45	5.84303
63.5	5.79355
63.55	5.87093
63.6	6.07355
63.65	5.85846
63.7	5.25956
63.75	5.7355
63.8	5.40646
63.85	5.39076
63.9	5.00458
63.95	5.03694
64	5.12742
64.05	5.40305
64.1	5.29437
64.15	5.62511
64.2	5.64052
64.25	5.52917
64.3	5.27155
64.35	5.34048
64.4	5.3476
64.45	5.66606
64.5	5.47631
64.55	5.69013
64.6	5.38877
64.65	4.86246
64.7	5.0047
64.75	5.30571
64.8	5.05862
64.85	5.23347
64.9	5.05592
64.95	5.20179
65	5.04392
65.05	5.13143
65.1	4.99303
65.15	4.97416
65.2	5.0239
65.25	4.76134
65.3	4.77414
65.35	4.78949
65.4	4.95478
65.45	4.85222
65.5	4.95875
65.55	4.97447
65.6	4.93714
65.65	4.98006
65.7	5.42847
65.75	5.52622
65.8	5.54511
65.85	5.37654
65.9	5.58404
65.95	5.7354
66	5.71325
66.05	5.46081
66.1	5.75278
66.15	5.53857
66.2	5.33349
66.25	5.42718
66.3	5.17734
66.35	5.03021
66.4	4.96997
66.45	5.0823
66.5	5.24679
66.55	5.26956
66.6	4.4207
66.65	4.4077
66.7	4.29604
66.75	4.55805
66.8	5.06247
66.85	5.0667
66.9	5.16899
66.95	5.52287
67	5.763
67.05	5.92448
67.1	5.75736
67.15	5.84765
67.2	5.7217
67.25	5.7096
67.3	5.6591
67.35	5.56808
67.4	5.96584
67.45	5.61103
67.5	6.3417
67.55	6.32718
67.6	6.1921
67.65	5.89013
67.7	5.57562
67.75	5.8673
67.8	5.60729
67.85	5.34912
67.9	5.46332
67.95	5.33085
68	5.60578
68.05	5.3492
68.1	5.6486
68.15	5.655
68.2	5.57543
68.25	4.98066
68.3	5.17189
68.35	5.34333
68.4	5.60524
68.45	5.39854
68.5	5.47414
68.55	5.64367
68.6	5.65673
68.65	5.78934
68.7	5.57861
68.75	5.68562
68.8	5.66933
68.85	5.7018
68.9	5.24013
68.95	5.03183
69	5.21869
69.05	5.42788
69.1	5.32493
69.15	5.02866
69.2	5.17593
69.25	4.99716
69.3	5.35153
69.35	5.65973
69.4	5.45616
69.45	5.86158
69.5	5.86076
69.55	6.28561
69.6	6.18789
69.65	5.71934
69.7	5.86124
69.75	5.4795
69.8	5.46149
69.85	5.76893
69.9	5.87571
69.95	6.10965
70	5.71319
70.05	6.20373
70.1	6.18364
70.15	6.49952
70.2	6.45612
70.25	6.4746
70.3	6.03722
70.35	5.55745
70.4	5.83138
70.45	5.56645
70.5	4.96868
70.55	5.24865
70.6	5.70393
70.65	6.08696
70.7	5.91672
70.75	6.04539
70.8	5.87277
70.85	5.87662
70.9	5.85517
70.95	5.70083
71	5.89049
71.05	5.5473
71.1	5.10735
71.15	4.66766
71.2	4.53036
71.25	4.32929
71.3	4.62332
71.35	4.78421
71.4	5.18121
71.45	4.83164
71.5	4.56489
71.55	4.61739
71.6	4.83508
71.65	4.7006
71.7	4.51656
71.75	4.53448
71.8	4.58272
71.85	4.49946
71.9	4.40441
71.95	4.5563
72	4.78594
72.05	4.72841
72.1	4.67292
72.15	4.70648
72.2	4.96378
72.25	4.61104
72.3	4.5963
72.35	4.57497
72.4	4.77067
72.45	4.54312
72.5	4.62789
72.55	4.38464
72.6	4.35935
72.65	4.38825
72.7	4.70988
72.75	4.81899
72.8	4.85133
72.85	5.05173
72.9	4.93256
72.95	5.28567
73	5.37821
73.05	5.17851
73.1	5.1884
73.15	5.43033
73.2	5.44949
73.25	5.23398
73.3	5.13414
73.35	4.79665
73.4	5.16811
73.45	5.18734
73.5	5.22302
73.55	5.39189
73.6	5.68189
73.65	5.3112
73.7	5.87136
73.75	5.69651
73.8	5.61296
73.85	5.67883
73.9	5.67326
73.95	5.52903
74	5.51879
74.05	5.38306
74.1	4.91966
74.15	4.69071
74.2	4.27278
74.25	4.58982
74.3	4.36655
74.35	4.42945
74.4	4.3155
74.45	4.36882
74.5	4.54761
74.55	4.56745
74.6	4.3695
74.65	4.26829
74.7	4.08173
74.75	3.97088
74.8	3.90421
74.85	4.25694
74.9	4.17562
74.95	4.1987
75	4.27466
75.05	4.50383
75.1	4.68526
75.15	4.58149
75.2	4.85592
75.25	4.92203
75.3	5.0241
75.35	4.77744
75.4	4.38734
75.45	4.34201
75.5	4.43738
75.55	4.68271
75.6	4.53079
75.65	4.38744
75.7	4.35679
75.75	4.45976
75.8	4.55807
75.85	4.55035
75.9	4.21108
75.95	4.40494
76	4.45332
76.05	4.19144
76.1	4.43567
76.15	4.33636
76.2	4.4294
76.25	4.64606
76.3	4.69265
76.35	4.86861
76.4	4.70179
76.45	4.5974
76.5	4.87505
76.55	4.83038
76.6	4.9406
76.65	4.39557
76.7	4.81051
76.75	4.41744
76.8	3.79464
76.85	4.03671
76.9	4.80006
76.95	4.87678
77	4.49919
77.05	4.34849
77.1	4.3743
77.15	4.16222
77.2	4.06248
77.25	4.09222
77.3	4.43651
77.35	4.63794
77.4	4.2844
77.45	4.41283
77.5	4.24649
77.55	4.12798
77.6	4.57672
77.65	4.47346
77.7	4.91414
77.75	4.50187
77.8	4.53118
77.85	4.63843
77.9	4.86234
77.95	5.04938
78	4.87433
78.05	4.90431
78.1	5.07728
78.15	5.31093
78.2	5.21472
78.25	5.4783
78.3	5.42239
78.35	5.4274
78.4	5.53309
78.45	5.4638
78.5	5.33544
78.55	5.42322
78.6	5.43814
78.65	5.43346
78.7	5.30901
78.75	5.72984
78.8	5.51374
78.85	5.25628
78.9	5.36421
78.95	5.36198
79	5.14609
79.05	4.81132
79.1	5.0486
79.15	5.2898
79.2	5.21745
79.25	5.49804
79.3	5.09752
79.35	4.98862
79.4	5.06523
79.45	5.24507
79.5	5.42442
79.55	5.07464
79.6	4.72783
79.65	4.8955
79.7	5.30983
79.75	5.14947
79.8	5.87336
79.85	5.70876
79.9	5.84104
79.95	5.21012
80	5.52152
80.05	5.52056
80.1	5.4132
80.15	5.03089
80.2	4.80266
80.25	5.14317
80.3	5.20905
80.35	5.18466
80.4	5.23341
80.45	5.60465
80.5	5.27811
80.55	5.52846
80.6	5.24925
80.65	5.51467
80.7	5.36935
80.75	5.52285
80.8	5.7168
80.85	5.49144
80.9	5.65598
80.95	5.65211
81	5.28891
81.05	5.26858
81.1	5.80745
81.15	5.52878
81.2	5.8414
81.25	5.97454
81.3	5.60035
81.35	5.45298
81.4	5.05486
81.45	5.24363
81.5	4.77306
81.55	4.97073
81.6	5.44666
81.65	5.59909
81.7	5.57517
81.75	5.83738
81.8	5.87353
81.85	5.80651
81.9	5.60403
81.95	5.62576
82	5.33533
82.05	5.1605
82.1	4.85591
82.15	4.89469
82.2	4.99766
82.25	5.12928
82.3	4.78997
82.35	4.76377
82.4	4.891
82.45	4.73415
82.5	4.7191
82.55	4.30268
82.6	4.7313
82.65	4.55425
82.7	4.58675
82.75	4.90865
82.8	4.94102
82.85	4.8775
82.9	4.71835
82.95	4.39975
83	4.42925
83.05	4.62226
83.1	5.35798
83.15	5.19722
83.2	5.72978
83.25	5.96322
83.3	6.16028
83.35	5.68722
83.4	5.33604
83.45	5.57124
83.5	5.5336
83.55	5.38063
83.6	5.50592
83.65	5.80782
83.7	6.06673
83.75	5.66405
83.8	5.70022
83.85	5.54834
83.9	5.39684
83.95	5.651
84	5.69302
84.05	5.81637
84.1	5.38345
84.15	5.69507
84.2	5.73962
84.25	5.37523
84.3	5.29322
84.35	5.21472
84.4	5.4703
84.45	5.77846
84.5	5.55254
84.55	5.86256
84.6	5.93583
84.65	5.58868
84.7	5.33077
84.75	5.47449
84.8	5.67431
84.85	5.48363
84.9	5.64166
84.95	5.78986
85	5.80366
85.05	5.90758
85.1	5.92469
85.15	5.97005
85.2	5.88294
85.25	5.70535
85.3	5.70423
85.35	5.61059
85.4	5.3522
85.45	5.76598
85.5	5.14035
85.55	5.4452
85.6	5.72168
85.65	5.35558
85.7	5.51528
85.75	5.82744
85.8	5.81508
85.85	6.05256
85.9	6.03574
85.95	6.18003
86	6.15093
86.05	6.57219
86.1	6.55011
86.15	6.20764
86.2	6.17213
86.25	5.94656
86.3	5.92159
86.35	5.61509
86.4	4.92922
86.45	5.21398
86.5	5.63384
86.55	5.48981
86.6	5.9472
86.65	5.42935
86.7	5.33026
86.75	5.37711
86.8	5.43605
86.85	5.5767
86.9	5.35916
86.95	5.34998
87	5.33173
87.05	5.00672
87.1	4.72458
87.15	4.68497
87.2	4.94872
87.25	4.76771
87.3	4.76283
87.35	4.85522
87.4	4.58989
87.45	4.70245
87.5	4.80736
87.55	5.20828
87.6	5.15727
87.65	4.79147
87.7	5.00288
87.75	4.79099
87.8	4.74669
87.85	4.9663
87.9	4.8292
87.95	5.03242
88	4.86118
88.05	4.57756
88.1	4.5729
88.15	4.50085
88.2	4.6976
88.25	4.61647
88.3	4.68602
88.35	4.9311
88.4	4.5477
88.45	4.6924
88.5	4.31827
88.55	4.17105
88.6	4.25492
88.65	4.69437
88.7	4.42418
88.75	4.47595
88.8	4.45079
88.85	4.53576
88.9	4.3875
88.95	4.79347
89	4.69906
89.05	4.42817
89.1	4.64375
89.15	5.04204
89.2	5.21256
89.25	5.1407
89.3	4.83095
89.35	5.05268
89.4	5.18211
89.45	5.17485
89.5	5.36574
89.55	4.66224
89.6	4.87662
89.65	4.90687
89.7	4.67041
89.75	4.77261
89.8	5.13251
89.85	4.92657
89.9	5.13427
89.95	4.89319
90	4.49862
90.05	4.51164
90.1	4.66516
90.15	4.61584
90.2	4.48468
90.25	4.35468
90.3	4.70826
90.35	4.89999
90.4	4.93485
90.45	4.97393
90.5	5.03746
90.55	4.80074
90.6	4.85634
90.65	4.61212
90.7	4.6861
90.75	4.4697
90.8	4.41459
90.85	4.54093
90.9	4.31015
90.95	4.60181
91	4.74063
91.05	4.81722
91.1	4.61645
91.15	4.45032
91.2	4.36866
91.25	4.55196
91.3	4.52101
91.35	4.63038
91.4	4.64855
91.45	4.8664
91.5	4.91149
91.55	5.05927
91.6	4.96178
91.65	5.26406
91.7	5.09967
91.75	4.99848
91.8	5.07444
91.85	4.57479
91.9	4.73433
91.95	4.63795
92	4.39434
92.05	4.49609
92.1	4.75466
92.15	4.57478
92.2	4.79353
92.25	4.50973
92.3	4.97004
92.35	4.81487
92.4	5.00537
92.45	4.92156
92.5	5.13719
92.55	4.74311
92.6	4.95244
92.65	4.69374
92.7	4.58539
92.75	4.56664
92.8	4.47303
92.85	4.59473
92.9	4.93596
92.95	4.60392
93	4.27274
93.05	4.09489
93.1	4.58756
93.15	4.32779
93.2	4.13522
93.25	3.80782
93.3	4.27068
93.35	4.2569
93.4	4.42669
93.45	4.14451
93.5	4.06731
93.55	4.22745
93.6	4.18508
93.65	4.03151
93.7	3.93031
93.75	4.02286
93.8	3.79823
93.85	3.9769
93.9	4.08224
93.95	4.13695
94	4.09526
94.05	4.225
94.1	4.49447
94.15	4.05379
94.2	4.06973
94.25	4.28303
94.3	4.05374
94.35	4.37573
94.4	4.26247
94.45	4.69446
94.5	4.32195
94.55	3.97008
94.6	4.29867
94.65	4.16669
94.7	4.26168
94.75	3.92169
94.8	3.88837
94.85	3.84377
94.9	3.94473
94.95	4.05889
95	4.26291
95.05	4.61621
95.1	4.75181
95.15	4.9702
95.2	5.34229
95.25	5.48937
95.3	5.68664
95.35	5.8387
95.4	5.86457
95.45	5.84904
95.5	5.44104
95.55	5.97671
95.6	5.6859
95.65	5.76336
95.7	6.18038
95.75	6.11175
95.8	5.59687
95.85	5.91762
95.9	5.98747
95.95	6.03264
96	5.87381
96.05	5.62289
96.1	5.46922
96.15	5.1167
96.2	5.1715
96.25	5.69463
96.3	5.45764
96.35	5.54018
96.4	5.43112
96.45	5.47869
96.5	4.99
96.55	5.62475
96.6	5.65695
96.65	5.59729
96.7	5.72541
96.75	6.28139
96.8	6.26
96.85	6.01077
96.9	5.78547
96.95	5.53144
97	5.54535
97.05	5.24698
97.1	5.66795
97.15	5.75467
97.2	5.93737
97.25	6.06383
97.3	5.62721
97.35	5.49593
97.4	5.6005
97.45	6.14088
97.5	6.35606
97.55	6.14474
97.6	6.04525
97.65	6.47361
97.7	5.49593
97.75	5.74791
97.8	5.59811
97.85	5.76208
97.9	5.85622
97.95	5.62762
98	5.87759
98.05	6.15569
98.1	6.59103
98.15	6.32034
98.2	6.40065
98.25	6.20049
98.3	6.09214
98.35	6.31672
98.4	6.21559
98.45	6.04536
98.5	6.31946
98.55	6.29686
98.6	6.16285
98.65	5.87809
98.7	6.03717
98.75	5.92197
98.8	6.01971
98.85	5.87322
98.9	6.08399
98.95	5.77396
99	6.24113
99.05	6.27385
99.1	6.10884
99.15	6.21331
99.2	5.96433
99.25	6.22376
99.3	6.15444
99.35	5.93588
99.4	5.65133
99.45	5.61421
99.5	5.78705
99.55	5.71297
99.6	5.45194
99.65	5.33407
99.7	5.56009
99.75	5.5332
99.8	5.81181
99.85	5.32418
99.9	5.27446
[truncated: 2 more rows]

## Sheet: S6_RMSF
AA	RMSF
1	4.75901
2	3.22983
3	3.08716
4	2.70053
5	2.48633
6	2.62359
7	2.44388
8	2.07538
9	2.15363
10	2.20705
11	1.88434
12	1.6851
13	1.9481
14	1.85985
15	1.50644
16	1.68965
17	1.93247
18	1.73914
19	1.54634
20	1.7299
21	1.75077
22	1.55274
23	1.49539
24	1.64622
25	1.71579
26	1.66977
27	1.81725
28	1.99001
29	1.98445
30	2.19094
31	2.53424
32	2.58384
33	2.55714
34	2.82112
35	2.72379
36	2.26833
37	2.36652
38	2.23275
39	2.08027
40	1.8067
41	1.72919
42	1.80066
43	1.61132
44	1.45041
45	1.51861
46	1.44027
47	1.24117
48	1.25928
49	1.34852
50	1.18112
51	1.06001
52	1.24612
53	1.28156
54	1.11363
55	1.1879
56	1.48333
57	1.48881
58	1.22473
59	1.32233
60	1.64439
61	1.52324
62	1.30116
63	1.57785
64	1.78562
65	1.61357
66	1.63021
67	1.98927
68	2.08943
69	1.90859
70	2.07394
71	1.92584
72	2.25324
73	2.08242
74	2.13147
75	1.97392
76	2.00385
77	1.76211
78	1.53513
79	1.5278
80	1.45715
81	1.22316
82	1.05019
83	1.16039
84	1.06699
85	0.87835
86	0.964718
87	1.09266
88	0.981354
89	0.973745
90	1.1885
91	1.2445
92	1.1366
93	1.25633
94	1.43668
95	1.42073
96	1.39599
97	1.63449
98	1.77746
99	1.70727
100	1.79947
101	2.05829
102	2.07171
103	1.99769
104	2.21879
105	2.51136
106	2.45697
107	2.49301
108	2.83627
109	3.06165
110	3.24254
111	3.49172
112	3.31214
113	3.33036
114	2.88725
115	2.63161
116	2.72174
117	2.56223
118	2.74497
119	2.61252
120	2.25704
121	2.24953
122	2.3791
123	2.1459
124	1.87015
125	2.03501
126	2.08457
127	1.74619
128	1.63685
129	1.91448
130	1.81331
131	1.45671
132	1.62381
133	1.83414
134	1.56875
135	1.32138
136	1.59591
137	1.54228
138	1.27505
139	1.44937
140	1.69467
141	1.56869
142	1.4572
143	1.65603
144	1.7955
145	1.94292
146	2.1899
147	2.27125
148	2.59759
149	2.7002
150	2.37595
151	2.09405
152	1.71919
153	1.50921
154	1.37231
155	1.33053
156	1.58113
157	1.69816
158	2.09205
159	2.27734
160	2.49252
161	2.87985
162	2.66485
163	2.25253
164	2.28836
165	2.08376
166	1.74276
167	1.82168
168	1.96165
169	1.66892
170	1.44387
171	1.70845
172	1.78011
173	1.47668
174	1.45271
175	1.7936
176	1.76061
177	1.52397
178	1.61212
179	1.91801
180	2.09498
181	2.13338
182	2.09974
183	2.41847
184	2.44762
185	1.9233
186	2.00131
187	2.41673
188	2.13184
189	1.84
190	2.28347
191	2.43595
192	1.98784
193	2.07124
194	2.566
195	2.31212
196	1.95216
197	2.37535
198	2.55213
199	2.17754
200	2.14189
201	2.16017
202	2.98458
203	2.85824
204	2.21685
205	2.07075
206	2.50122
207	2.41204
208	2.95214
209	2.77788
210	2.55576
211	3.02895
212	2.95988
213	2.59147
214	2.05405
215	2.12102
216	2.38681
217	2.09807
218	1.77414
219	2.11586
220	2.30802
221	1.94499
222	1.92682
223	2.39193
224	2.47523
225	2.2803
226	2.50805
227	2.1494
228	2.20993
229	1.96558
230	1.66213
231	1.36204
232	1.07496
233	0.946307
234	0.89442
235	1.09262
236	1.29206
237	1.71628
238	2.08699
239	2.2731
240	2.56717
241	2.8714
242	2.98436
243	2.59412
244	2.13158
245	2.28578
246	2.02578
247	2.4707
248	2.33953
249	1.8889
250	2.11984
251	2.47005
252	2.17341
253	2.00537
254	2.47006
255	2.58126
256	2.24158
257	2.36852
258	2.90472
259	2.66811
260	2.65761
261	2.21749
262	1.97087
263	1.94479
264	1.75984
265	1.47274
266	1.34207
267	1.30828
268	1.31131
269	1.4842
270	1.63187
271	2.04278
272	2.39639
273	2.69356
274	2.93368
275	3.13204
276	3.13639
277	2.68938
278	2.63585
279	2.93402
280	2.72369
281	2.30448
282	2.54771
283	2.74427
284	2.37605
285	2.26795
286	2.67199
287	2.66727
288	2.25889
289	2.17478
290	1.79312
291	1.74974
292	1.7993
293	1.95575
294	2.07221
295	2.48283
296	2.85256
297	2.7718
298	2.23055
299	2.32735
300	1.98479
301	2.12412
302	1.94627
303	1.50421
304	1.55031
305	1.70637
306	1.3258
307	1.09178
308	1.46773
309	1.42583
310	1.05474
311	1.09273
312	0.9168
313	0.791042
314	1.07465
315	1.31513
316	1.78768
317	1.96722
318	2.48734
319	2.47507
320	2.06209
321	2.17643
322	1.86083
323	1.69447
324	1.29897
325	1.27525
326	1.1757
327	1.24347
328	1.16703
329	1.00615
330	1.22686
331	1.44389
332	1.47056
333	1.45191
334	1.05497
335	1.14861
336	1.12873
337	1.35545
338	1.60835
339	1.99771
340	2.30983
341	2.38563
342	2.30971
343	1.98323
344	1.75548
345	2.18105
346	2.18257
347	1.82469
348	1.84238
349	2.25315
350	2.60355
351	2.47858
352	1.9506
353	1.67251
354	1.85016
355	2.1315
356	2.28545
357	2.72043
358	2.75811
359	2.95372
360	2.81568
361	2.51549
362	2.70852
363	2.56651
364	2.07258
365	2.12723
366	2.35957
367	2.01685
368	1.68838
369	2.02856
370	2.14603
371	1.72434
372	1.7845
373	2.18407
374	2.11786
375	1.89629
376	2.2712
377	2.63678
378	2.48191
379	2.02304
380	2.25255
381	2.44404
382	2.01218
383	1.75535
384	2.10677
385	2.08499
386	1.67806
387	1.78011
388	2.09694
389	1.91307
390	1.60034
391	1.82028
392	1.97476
393	1.72608
394	1.64874
395	1.82943
396	1.76444
397	1.64795
398	1.72951
399	1.70253
400	1.61568
401	1.69309
402	1.66597
403	1.45232
404	1.54633
405	1.61626
406	1.39215
407	1.31549
408	1.43571
409	1.35736
410	1.12852
411	1.17416
412	1.32242
413	1.21865
414	1.05447
415	1.2112
416	1.29985
417	1.15701
418	1.12929
419	1.29343
420	1.2761
421	0.984871
422	1.1955
423	1.4583
424	1.26913
425	1.14992
426	1.47816
427	1.62835
428	1.65299
429	1.87721
430	2.24045
431	2.21233
432	2.31237
433	2.78294
434	2.42617
435	3.46902
436	2.29725
437	1.7455
438	1.71291
439	1.82757
440	1.61557
441	1.33367
442	1.42834
443	1.44759
444	1.17001
445	1.00339
446	1.1622
447	1.15117
448	0.919175
449	0.962363
450	1.08214
451	0.978593
452	0.981049
453	1.13314
454	1.18255
455	1.15524
456	1.34192
457	1.50946
458	1.39638
459	1.3986
460	1.73147
461	1.88195
462	1.9984
463	2.08132
464	2.50429
465	2.52761
466	1.95011
467	2.07304
468	2.54401
469	2.39796
470	2.11386
471	2.65124
472	2.97721
473	2.85933
474	4.5642
475	6.01475
476	34.0173
477	34.0574

## Sheet: S7_SASA
NS	SASA
0	25164.9
0.05	25381.8
0.1	25674.5
0.15	25489.7
0.2	25221.4
0.25	25526.5
0.3	25657.3					S8_
0.35	25376.4
0.4	25968.7
0.45	25902.2
0.5	25859.7
0.55	25630.3
0.6	25529.8
0.65	25203.7
0.7	25584.8
0.75	25537.1
0.8	25187
0.85	25363.1
0.9	25114
0.95	25112.3
1	25373.1
1.05	25472.1
1.1	25263.8
1.15	25414.6
1.2	25706.8
1.25	25598.4
1.3	25507.9
1.35	25521.4
1.4	25652.4
1.45	25483.2
1.5	25403.3
1.55	25292.7
1.6	25260.5
1.65	25493
1.7	25256.2
1.75	25420.6
1.8	25440.3
1.85	25522.9
1.9	25628.6
1.95	25818.2
2	26029.1
2.05	25931.3
2.1	25911.3
2.15	26342.4
2.2	25879.4
2.25	26112.2
2.3	26406.6
2.35	25998.1
2.4	26386.9
2.45	26341.8
2.5	26284.2
2.55	25942.3
2.6	26158.7
2.65	26212.5
2.7	26320.1
2.75	25993.3
2.8	25859.8
2.85	26246.2
2.9	26002.9
2.95	26162.6
3	26199.2
3.05	26291.8
3.1	25899.6
3.15	25937.1
3.2	25896
3.25	26013.1
3.3	26193.8
3.35	26534.6
3.4	26378.1
3.45	26331.5
3.5	26451
3.55	26707.3
3.6	26780.2
3.65	26737.3
3.7	26281.3
3.75	26658.1
3.8	26489.4
3.85	26642.9
3.9	26293.8
3.95	26868.7
4	26397.5
4.05	26337.2
4.1	26204.6
4.15	25742.2
4.2	25960.7
4.25	25710.6
4.3	25893.7
4.35	26032.8
4.4	26522.3
4.45	26104.9
4.5	26507.4
4.55	26473.2
4.6	27206.1
4.65	26830.2
4.7	27148.1
4.75	27038.9
4.8	27224.6
4.85	26901.4
4.9	26426.1
4.95	27325.8
5	27430.4
5.05	28697.2
5.1	27926.5
5.15	27727.5
5.2	28080
5.25	28362.6
5.3	27971.8
5.35	29458.2
5.4	28821.5
5.45	29021.6
5.5	27828.8
5.55	29203.2
5.6	29689.3
5.65	28726.6
5.7	30229.4
5.75	29841.3
5.8	29112.4
5.85	29521.6
5.9	29749.6
5.95	29447.9
6	29383.6
6.05	29660.5
6.1	29742.3
6.15	29460.6
6.2	29219.8
6.25	29909
6.3	30329
6.35	30214.7
6.4	31011.5
6.45	30873.7
6.5	31124.3
6.55	30216.2
6.6	31298
6.65	31332.3
6.7	31536
6.75	31767.3
6.8	31942.9
6.85	30462.3
6.9	30971.9
6.95	30519
7	30899.6
7.05	30692.9
7.1	31470.1
7.15	32145.1
7.2	31506.9
7.25	31516.2
7.3	31432.1
7.35	32048
7.4	30864.8
7.45	30069.6
7.5	29950.7
7.55	30327.5
7.6	30531.8
7.65	31003.3
7.7	30561.1
7.75	31757.4
7.8	31260.4
7.85	31212.5
7.9	31437.1
7.95	30563.5
8	31512.2
8.05	31351.6
8.1	30886
8.15	30835.6
8.2	30902.6
8.25	31150
8.3	31659.5
8.35	31347.6
8.4	31034.5
8.45	30411.2
8.5	29625.5
8.55	30407.5
8.6	29854.5
8.65	29882.4
8.7	29983
8.75	30656.2
8.8	30226.4
8.85	30978.7
8.9	30747
8.95	31323.2
9	30653.4
9.05	30289.8
9.1	29801.5
9.15	29878.6
9.2	29710
9.25	28871.6
9.3	28669.4
9.35	28269.8
9.4	27951.7
9.45	27825.7
9.5	27649
9.55	28111.1
9.6	28516.2
9.65	28672.2
9.7	28978.7
9.75	29164.2
9.8	28893.9
9.85	28621.8
9.9	29940
9.95	30436.9
10	30577.8
10.05	30200.8
10.1	30292.1
10.15	30051.6
10.2	29292.3
10.25	29113.4
10.3	29871.1
10.35	29702.4
10.4	29237.5
10.45	29629.9
10.5	29288.7
10.55	29382.3
10.6	29301.4
10.65	29469.6
10.7	29319
10.75	29930.2
10.8	30129
10.85	30259.9
10.9	30613.2
10.95	30730.7
11	30457.3
11.05	30356.4
11.1	30340.1
11.15	30286.2
11.2	29630.3
11.25	30235.8
11.3	30209.8
11.35	30687
11.4	31308.9
11.45	30846.3
11.5	31064.2
11.55	30715.5
11.6	30454.9
11.65	30699.5
11.7	30771.9
11.75	31093.9
11.8	30900.4
11.85	30918.7
11.9	30981.6
11.95	31294
12	31304.3
12.05	31719.2
12.1	31754.8
12.15	30906.8
12.2	30798.8
12.25	31550.1
12.3	32234.2
12.35	31859.1
12.4	32179
12.45	32218.3
12.5	32362.6
12.55	32508.7
12.6	33028.8
12.65	32964.2
12.7	33503.8
12.75	33587.5
12.8	33152
12.85	32480.2
12.9	32835.1
12.95	32759.5
13	33237.2
13.05	33402.9
13.1	32967.2
13.15	33427.9
13.2	33560.5
13.25	34201.7
13.3	33995.4
13.35	33862.8
13.4	34486.5
13.45	34967.8
13.5	35266.5
13.55	35388.6
13.6	34318.5
13.65	34037.8
13.7	34433.8
13.75	34257.8
13.8	34059.4
13.85	34135.3
13.9	33988.2
13.95	33979.9
14	33778.2
14.05	33246.4
14.1	33521.4
14.15	33748.6
14.2	33557.9
14.25	33658.4
14.3	33461.8
14.35	32953.2
14.4	33596.5
14.45	33873.6
14.5	34486.5
14.55	34048
14.6	33952.3
14.65	34575.3
14.7	34318.6
14.75	34336.4
14.8	33918.9
14.85	33494.6
14.9	34560.9
14.95	35036.6
15	34583.1
15.05	34766.4
15.1	34498.1
15.15	35327.8
15.2	35340.3
15.25	35592.8
15.3	34956.1
15.35	35325.5
15.4	35292.9
15.45	35742
15.5	36004.6
15.55	35558.5
15.6	35324.3
15.65	35592
15.7	35551.5
15.75	36304.5
15.8	35176.8
15.85	34765.7
15.9	35563.3
15.95	35792.6
16	35743.1
16.05	36038.2
16.1	36155
16.15	35954.7
16.2	36055.6
16.25	36056
16.3	35515.8
16.35	35884.5
16.4	36231.1
16.45	36192.2
16.5	36149.9
16.55	35878.7
16.6	35647.1
16.65	35642.1
16.7	35560.3
16.75	35695.1
16.8	35473.8
16.85	35782.1
16.9	35445.3
16.95	35069.3
17	35075.7
17.05	35520.2
17.1	35864.6
17.15	35185.2
17.2	34729.3
17.25	35097.9
17.3	34512.1
17.35	35298.8
17.4	35366.7
17.45	35681.5
17.5	35643.1
17.55	35310.9
17.6	35628.3
17.65	35433.1
17.7	36430
17.75	36383.6
17.8	36103.6
17.85	35908.8
17.9	35645.3
17.95	34960.6
18	35499.1
18.05	35795.7
18.1	35391.4
18.15	35735.1
18.2	35677.2
18.25	35397.9
18.3	36105.7
18.35	35927.6
18.4	35657.7
18.45	35736.2
18.5	35874.3
18.55	35920.7
18.6	35849.7
18.65	35327
18.7	35065.5
18.75	35367.4
18.8	35963.8
18.85	36272.3
18.9	35311
18.95	35815.3
19	36294
19.05	36024.6
19.1	35908.5
19.15	36255.4
19.2	36124.8
19.25	36047.1
19.3	36785.8
19.35	36576.8
19.4	36586.4
19.45	35675.7
19.5	36229.1
19.55	36340.7
19.6	36635.7
19.65	36541
19.7	36324
19.75	36648.5
19.8	36947
19.85	36577.7
19.9	36580.8
19.95	36236.2
20	37069.9
20.05	36699
20.1	36420.8
20.15	36540.5
20.2	36785.2
20.25	36843.9
20.3	37472.5
20.35	37893
20.4	37419.5
20.45	37756.2
20.5	37636.4
20.55	37052
20.6	37337.4
20.65	37096
20.7	37719.9
20.75	37502.3
20.8	37431.4
20.85	37301.3
20.9	37548.7
20.95	37244.9
21	37924.4
21.05	37601.5
21.1	37582.1
21.15	38319.2
21.2	37130.2
21.25	37106
21.3	37262
21.35	37111.6
21.4	36507.4
21.45	35969.8
21.5	36035.3
21.55	35995.2
21.6	35956.3
21.65	35672.9
21.7	35651.1
21.75	36186.5
21.8	35513.3
21.85	36445.8
21.9	36497
21.95	36029.3
22	34718.4
22.05	34866.9
22.1	35375.1
22.15	35279.6
22.2	35670
22.25	35749.1
22.3	36111
22.35	36918.5
22.4	36017.1
22.45	35892.7
22.5	35232.6
22.55	34646
22.6	35515.1
22.65	35062
22.7	35843
22.75	35597.5
22.8	35292.3
22.85	34888.2
22.9	33786.9
22.95	34917.3
23	35016.5
23.05	35027.7
23.1	35182.8
23.15	35115.4
23.2	34971.1
23.25	35773.9
23.3	35850.4
23.35	37040
23.4	37070.1
23.45	36814.2
23.5	36288.4
23.55	36444.2
23.6	36481.4
23.65	36550.1
23.7	35832.9
23.75	35689
23.8	35231.1
23.85	35819.3
23.9	35686.3
23.95	34886.1
24	34122.5
24.05	34499.9
24.1	34642.3
24.15	34203.2
24.2	34569.6
24.25	34849.3
24.3	34801.8
24.35	35096.5
24.4	34826
24.45	34756.5
24.5	35022
24.55	35252.9
24.6	35039.4
24.65	34518.2
24.7	34757.1
24.75	34151.8
24.8	34668.9
24.85	34757.4
24.9	34086.2
24.95	34445.3
25	34223.3
25.05	34220.3
25.1	33931.1
25.15	34047.4
25.2	33744.6
25.25	33067.7
25.3	32995.6
25.35	33203.7
25.4	32616.9
25.45	32556.1
25.5	32000.8
25.55	31890.5
25.6	32023.5
25.65	32075.6
25.7	31154.4
25.75	30847.8
25.8	30138.7
25.85	30134.6
25.9	30124.6
25.95	31632.8
26	30653.3
26.05	30394.3
26.1	30593.4
26.15	30644.1
26.2	30960.6
26.25	30876.6
26.3	31048
26.35	31963.9
26.4	32255.7
26.45	31217.7
26.5	31437.9
26.55	30308.2
26.6	30829.6
26.65	30851.1
26.7	29818.4
26.75	29619.2
26.8	28955.7
26.85	29022.9
26.9	29107.1
26.95	28616.2
27	28444.4
27.05	29171.1
27.1	28858.6
27.15	29131.6
27.2	29272.4
27.25	28396.3
27.3	28284.3
27.35	28628.6
27.4	28734.9
27.45	28484.6
27.5	29132.7
27.55	28612.7
27.6	28936.6
27.65	29854.4
27.7	29790.9
27.75	31230.4
27.8	30714.4
27.85	30828.7
27.9	31118.2
27.95	30322.5
28	29995.4
28.05	29842.7
28.1	29916
28.15	30099.8
28.2	30582.8
28.25	31675.6
28.3	31977.6
28.35	32124.8
28.4	31669.3
28.45	31969.1
28.5	31871.8
28.55	32045.8
28.6	32028.3
28.65	31181.6
28.7	31866.7
28.75	32014.6
28.8	32121.5
28.85	32207.7
28.9	31852.6
28.95	32094.4
29	32474.6
29.05	32989.5
29.1	33158.8
29.15	33782
29.2	33948
29.25	33906.9
29.3	33757.6
29.35	32979.8
29.4	32839.3
29.45	32730.6
29.5	32507
29.55	33281.4
29.6	34045.8
29.65	34101.2
29.7	33706.1
29.75	34156.1
29.8	34104.2
29.85	33923.2
29.9	34261.5
29.95	34073.5
30	34634.6
30.05	34376.3
30.1	33941.2
30.15	33892.6
30.2	33524.7
30.25	33312.2
30.3	33813.3
30.35	34670.3
30.4	34744.9
30.45	35241.2
30.5	34426.6
30.55	34735.5
30.6	35112.3
30.65	34883.7
30.7	34500.7
30.75	33853.9
30.8	33329.5
30.85	33721
30.9	33685
30.95	34020.5
31	34041.7
31.05	33740.4
31.1	33560
31.15	34388.1
31.2	34389
31.25	33242.5
31.3	32667.3
31.35	32752.3
31.4	33177.3
31.45	33530.5
31.5	33116.3
31.55	33322.9
31.6	33220.1
31.65	32163
31.7	32199
31.75	32685.4
31.8	32935.2
31.85	32658.7
31.9	31995.6
31.95	32392
32	32788
32.05	33064.4
32.1	33717.7
32.15	34561.8
32.2	34117.9
32.25	33576.5
32.3	33628.3
32.35	34216.5
32.4	33777.4
32.45	33724.8
32.5	33942.1
32.55	34080.2
32.6	34265
32.65	33821.4
32.7	33790.9
32.75	33752.1
32.8	33941.7
32.85	33726.9
32.9	33197.9
32.95	33823.7
33	33902.7
33.05	33418.5
33.1	32981.3
33.15	33045.2
33.2	33048.3
33.25	33533.7
33.3	33440.4
33.35	32209.4
33.4	32609.7
33.45	32730.4
33.5	33312.5
33.55	33594.3
33.6	33172.8
33.65	33349.4
33.7	33938.7
33.75	33162.4
33.8	33591.7
33.85	32986.9
33.9	33151.5
33.95	34101.2
34	33787.1
34.05	33771.4
34.1	33974.3
34.15	33367.2
34.2	33797.2
34.25	35068.7
34.3	34876.5
34.35	35128.1
34.4	35036.9
34.45	34829.4
34.5	35069.8
34.55	35821.2
34.6	35528.6
34.65	35251.8
34.7	34886.3
34.75	35603.4
34.8	35413.1
34.85	35504.4
34.9	36288.2
34.95	36577.2
35	37021
35.05	37186.9
35.1	37110.1
35.15	37497.2
35.2	36403.3
35.25	36566.4
35.3	36737.9
35.35	36283
35.4	36686.9
35.45	36646.1
35.5	36396.3
35.55	36704.5
35.6	37475
35.65	37865.5
35.7	37876.6
35.75	37580.7
35.8	37422.9
35.85	37732.6
35.9	37599.5
35.95	36576
36	36807.5
36.05	36487.7
36.1	36311.2
36.15	36859.4
36.2	35857.1
36.25	36489.4
36.3	36561.8
36.35	36509.4
36.4	35803.2
36.45	36627.9
36.5	36447.6
36.55	36403.1
36.6	36259.2
36.65	36736.3
36.7	36512.5
36.75	36362.2
36.8	36248.1
36.85	36307.3
36.9	36781.7
36.95	37364.1
37	37397
37.05	37273.6
37.1	37008.4
37.15	37556.3
37.2	37150.2
37.25	37251.2
37.3	37040
37.35	37347.2
37.4	36862.1
37.45	37439.4
37.5	37576.5
37.55	37780.5
37.6	37484.1
37.65	37392.9
37.7	36851.7
37.75	37118.9
37.8	36319.3
37.85	36084.1
37.9	36229.6
37.95	36755.1
38	36639.7
38.05	36079.9
38.1	35473
38.15	34781.9
38.2	34512.4
38.25	34196.3
38.3	35130.2
38.35	35675.3
38.4	35617.7
38.45	34902.3
38.5	34854.8
38.55	34567.1
38.6	34882.7
38.65	34686.7
38.7	34581.4
38.75	34648.4
38.8	34796.1
38.85	35704.2
38.9	34330.7
38.95	34486.1
39	33928.4
39.05	35484.5
39.1	35083
39.15	34909.2
39.2	34352.7
39.25	35536.4
39.3	34873.7
39.35	35089.5
39.4	34154.7
39.45	34150.9
39.5	34583.1
39.55	34308.7
39.6	34141.2
39.65	34610.8
39.7	35156.8
39.75	34640.5
39.8	34207.8
39.85	34548.7
39.9	34803.7
39.95	34004.9
40	33550.9
40.05	33363.8
40.1	33736
40.15	33551.6
40.2	33896.8
40.25	33372.1
40.3	34067
40.35	34188.9
40.4	34352.5
40.45	34161.3
40.5	34069.4
40.55	33968.2
40.6	33650.1
40.65	33461
40.7	33000.3
40.75	33250.7
40.8	33129.5
40.85	33489.3
40.9	33960
40.95	33872.1
41	33951.6
41.05	33057.9
41.1	33052.1
41.15	32650.3
41.2	32791
41.25	32404.8
41.3	32922.7
41.35	32511
41.4	32486.5
41.45	32705.2
41.5	31985
41.55	32454.3
41.6	32443.9
41.65	33339.9
41.7	33743.9
41.75	34171.7
41.8	33612.1
41.85	33560.8
41.9	33314
41.95	33361.3
42	33602.4
42.05	33016.5
42.1	32702.2
42.15	32639.7
42.2	33514.8
42.25	33783.2
42.3	33094.5
42.35	33037.5
42.4	33932.9
42.45	33938.1
42.5	33314
42.55	33582.5
42.6	33847.2
42.65	33644.3
42.7	34450.7
42.75	33787.7
42.8	34329.9
42.85	34475.1
42.9	34387.9
42.95	34306.7
43	34624.8
43.05	34991.9
43.1	36186.3
43.15	35412.8
43.2	35154.5
43.25	34695.9
43.3	34904.1
43.35	35381.2
43.4	35484.1
43.45	34963.2
43.5	35316
43.55	34524
43.6	34107.9
43.65	35067
43.7	35492.6
43.75	34969.4
43.8	34644.3
43.85	34842.2
43.9	33998.9
43.95	34436.1
44	34102.7
44.05	33410.2
44.1	33717.3
44.15	33180.4
44.2	33379.5
44.25	33372
44.3	32506.3
44.35	32663.5
44.4	33329.9
44.45	32918.1
44.5	32986.2
44.55	33002.1
44.6	33318.5
44.65	33414.4
44.7	33364.9
44.75	33184.7
44.8	33536.9
44.85	33348.4
44.9	33318.1
44.95	33251.8
45	32909.4
45.05	33265.7
45.1	33315.1
45.15	33173.1
45.2	33655.2
45.25	33824.8
45.3	34053
45.35	34138.3
45.4	33895.3
45.45	34045.4
45.5	34181.1
45.55	34730.6
45.6	34925.4
45.65	34801.5
45.7	35155.1
45.75	35807.7
45.8	35238.5
45.85	35326.7
45.9	34933.3
45.95	34627.1
46	34055.5
46.05	33656.2
46.1	33473.1
46.15	33324
46.2	33731.4
46.25	33905.2
46.3	33432.8
46.35	33890.8
46.4	33888.3
46.45	34053.2
46.5	34071.1
46.55	33600.2
46.6	33750.8
46.65	33974.5
46.7	33678.5
46.75	33122.3
46.8	31894.1
46.85	31461.1
46.9	31257.8
46.95	31541.5
47	31337.6
47.05	32702.6
47.1	32347.2
47.15	33051.2
47.2	32909.1
47.25	33172.3
47.3	32402.7
47.35	32574.2
47.4	32852.6
47.45	32688.7
47.5	32636.1
47.55	32354
47.6	32399.7
47.65	31613
47.7	32173.7
47.75	32814.4
47.8	32732.6
47.85	32851.2
47.9	32564.1
47.95	32947.2
48	32871.1
48.05	32922.1
48.1	32807.3
48.15	31714.5
48.2	32682.9
48.25	32127.4
48.3	31356.2
48.35	31529.8
48.4	31043.3
48.45	30811.8
48.5	31267.9
48.55	32027.8
48.6	31865.2
48.65	31471.8
48.7	31241.5
48.75	30997.4
48.8	30742.4
48.85	30758
48.9	30603.6
48.95	31896
49	31559.1
49.05	31692.2
49.1	31803.6
49.15	31862.3
49.2	32768.5
49.25	33190.1
49.3	32698.8
49.35	32029.5
49.4	31596.8
49.45	32443
49.5	32398.2
49.55	32729
49.6	32896
49.65	33253.3
49.7	33217.2
49.75	32934.5
49.8	32712.7
49.85	32593.8
49.9	31810
49.95	32509.7
50	32655
50.05	32823.5
50.1	32489
50.15	32528.7
50.2	33145.7
50.25	33503.7
50.3	32743.8
50.35	32502.5
50.4	31964.4
50.45	32294.8
50.5	33045.7
50.55	31815.2
50.6	32637
50.65	32692.8
50.7	33462.4
50.75	33350.8
50.8	33767.8
50.85	33583.4
50.9	33420.1
50.95	33209.3
51	33077.9
51.05	33208.5
51.1	33534.7
51.15	33606.3
51.2	33537.9
51.25	33757.9
51.3	33663.4
51.35	34030.8
51.4	34382.1
51.45	34605.5
51.5	34456.1
51.55	34640.2
51.6	34478.1
51.65	33713.6
51.7	33493.7
51.75	33418.1
51.8	33563.2
51.85	33547.6
51.9	33884.6
51.95	33554.9
52	32688.7
52.05	32758.7
52.1	33145.4
52.15	33812.9
52.2	33025.4
52.25	33703.1
52.3	32972.2
52.35	32817.4
52.4	32791.4
52.45	33140.9
52.5	33475.6
52.55	33430.7
52.6	33442.7
52.65	33030.6
52.7	34176.9
52.75	34062.9
52.8	33825
52.85	33612.2
52.9	33413
52.95	34165.6
53	34261.6
53.05	34280.2
53.1	33307.3
53.15	33903.3
53.2	33580.8
53.25	34007.7
53.3	33730.3
53.35	33938.1
53.4	33495.7
53.45	33248.3
53.5	32935.1
53.55	33622.8
53.6	33971.8
53.65	33622.7
53.7	34045.6
53.75	33978.4
53.8	34168.2
53.85	35112
53.9	35022.6
53.95	35142.3
54	35223.5
54.05	36070.8
54.1	34739
54.15	35143
54.2	35701.1
54.25	35295.1
54.3	35409.3
54.35	35217.4
54.4	34888.8
54.45	33686.6
54.5	34645.9
54.55	34812.6
54.6	35677.1
54.65	35702
54.7	36513.8
54.75	36829.3
54.8	37082.9
54.85	37378.5
54.9	37981.3
54.95	37259.4
55	37556.2
55.05	37668
55.1	37298.8
55.15	38519.3
55.2	37749.5
55.25	37045.9
55.3	37648.6
55.35	37919.9
55.4	38513.6
55.45	38515.4
55.5	38605.9
55.55	38990.1
55.6	39273.7
55.65	38632
55.7	38989.2
55.75	38815.5
55.8	39481.5
55.85	39638.5
55.9	39906.8
55.95	39664
56	39396.7
56.05	40144.8
56.1	40062
56.15	39679.1
56.2	39861.6
56.25	40340.7
56.3	39657.1
56.35	39090.1
56.4	38847.5
56.45	39073.8
56.5	40076.6
56.55	39703.6
56.6	39313.6
56.65	40086.3
56.7	39930.6
56.75	40347.5
56.8	39849.4
56.85	40049.8
56.9	40622.8
56.95	41092.8
57	41075.9
57.05	40247.8
57.1	40677.4
57.15	40385.8
57.2	39667.7
57.25	39554.4
57.3	39505.2
57.35	39673.2
57.4	39133.8
57.45	38536.6
57.5	38611.2
57.55	38345.7
57.6	38537
57.65	37944.3
57.7	38954.8
57.75	39293.5
57.8	39244.2
57.85	39543
57.9	40012
57.95	39779.3
58	40004
58.05	40413.2
58.1	39063.1
58.15	38834.5
58.2	39440.2
58.25	40183.4
58.3	40305.7
58.35	40292.9
58.4	39873.2
58.45	39824.9
58.5	40594
58.55	40912.2
58.6	40465.5
58.65	40529.3
58.7	41423.3
58.75	41355.6
58.8	41416.1
58.85	41197.3
58.9	40990.8
58.95	40619.8
59	40406.1
59.05	41308.9
59.1	41193.2
59.15	41550.9
59.2	40767.9
59.25	40642
59.3	41214.5
59.35	40396.2
59.4	40380.8
59.45	40343.9
59.5	40325.9
59.55	39881.8
59.6	40484.8
59.65	40704.3
59.7	40466.3
59.75	39887.1
59.8	40268.3
59.85	40803.6
59.9	40051.7
59.95	39833
60	40470.1
60.05	38993.1
60.1	39174.1
60.15	39645.2
60.2	40455.1
60.25	39597.9
60.3	40366.7
60.35	40677.8
60.4	41482.4
60.45	42309.9
60.5	41390.4
60.55	41223.1
60.6	41091.3
60.65	40015.9
60.7	39827.5
60.75	39182.1
60.8	39204
60.85	38851.4
60.9	38508.5
60.95	39058.6
61	38760.7
61.05	37714.4
61.1	37753.6
61.15	38158.7
61.2	38762.7
61.25	39310.6
61.3	39815.1
61.35	40195.2
61.4	39382.7
61.45	38835
61.5	39028.9
61.55	39362.6
61.6	40474.8
61.65	40219.6
61.7	40386.1
61.75	40436.8
61.8	40952
61.85	40131.1
61.9	39895.1
61.95	39939.3
62	40549.9
62.05	40856.1
62.1	40201.8
62.15	40660.4
62.2	40070.8
62.25	40125.5
62.3	39679.4
62.35	39950
62.4	40656.8
62.45	40978.3
62.5	41250.2
62.55	40629.8
62.6	40334.4
62.65	40650.6
62.7	40559.5
62.75	40641.8
62.8	40424.5
62.85	39822.2
62.9	39400.1
62.95	38891.9
63	39159.2
63.05	39489.9
63.1	38921.1
63.15	39306.2
63.2	39093.5
63.25	39979.5
63.3	39898
63.35	40035.4
63.4	40411
63.45	40457.1
63.5	39825.6
63.55	39910.5
63.6	39689.2
63.65	41003.6
63.7	41289
63.75	41466.3
63.8	40657.2
63.85	40806.6
63.9	40344.8
63.95	40602.9
64	40537.8
64.05	40914.6
64.1	40845.5
64.15	41458.6
64.2	41670.9
64.25	41669.1
64.3	42308.6
64.35	42229
64.4	41788.4
64.45	41623.9
64.5	41850.4
64.55	41311.4
64.6	41603.4
64.65	42192.5
64.7	41365.5
64.75	41435.2
64.8	41323.6
64.85	41061.8
64.9	40846.7
64.95	40865.3
65	41414.9
65.05	42112.2
65.1	41416
65.15	42547.2
65.2	42435.2
65.25	42476.6
65.3	42578.7
65.35	42847.7
65.4	43156.6
65.45	42488.9
65.5	43216.4
65.55	43196.1
65.6	42785.9
65.65	42323
65.7	42711
65.75	41903.5
65.8	42538.7
65.85	42607.4
65.9	42376.3
65.95	42537.6
66	42828.3
66.05	43030.3
66.1	42735.4
66.15	42981.4
66.2	43051.6
66.25	43460.9
66.3	43968.2
66.35	43399.6
66.4	44199.9
66.45	44688.6
66.5	44272.9
66.55	44486.4
66.6	44027.7
66.65	43663.1
66.7	43253
66.75	43156.7
66.8	42851.5
66.85	43206.5
66.9	42601.7
66.95	42827
67	43161.8
67.05	42851.9
67.1	43111.5
67.15	42741.3
67.2	42953.1
67.25	43604.9
67.3	43418.9
67.35	43691.2
67.4	43271.4
67.45	43339.7
67.5	43860.9
67.55	43598.9
67.6	43974.8
67.65	44449.8
67.7	44052.6
67.75	44014.8
67.8	43948
67.85	44394.5
67.9	44289.2
67.95	43962.3
68	43674.4
68.05	43922.5
68.1	43532.7
68.15	43411.2
68.2	43442.5
68.25	43635.3
68.3	43198.8
68.35	43745.5
68.4	44198.1
68.45	43913.1
68.5	43921.3
68.55	43531.3
68.6	43727.1
68.65	43394.1
68.7	42467.2
68.75	44082
68.8	43554.1
68.85	43671.3
68.9	43064.8
68.95	43115.5
69	42926.5
69.05	43440.6
69.1	42891
69.15	43026.1
69.2	43454.5
69.25	43248.9
69.3	44077.6
69.35	43762.9
69.4	43845.5
69.45	44244.4
69.5	43833.8
69.55	43532.2
69.6	44256.1
69.65	44687.8
69.7	44325.4
69.75	44275.8
69.8	44166.5
69.85	44129.2
69.9	43518.1
69.95	43460.8
70	43585.7
70.05	43095.1
70.1	43961.6
70.15	43896.9
70.2	43617
70.25	44361.7
70.3	43857.9
70.35	44112.9
70.4	43930.3
70.45	43860.7
70.5	43626.4
70.55	44512.6
70.6	44421
70.65	44964.1
70.7	44920.9
70.75	44066.3
70.8	44225
70.85	44526.5
70.9	44379.3
70.95	44566.1
71	45288.1
71.05	44524.4
71.1	44434.8
71.15	44872.2
71.2	44500.7
71.25	44878.6
71.3	45567.9
71.35	45714.6
71.4	45631.2
71.45	45883.8
71.5	45583.5
71.55	45665.4
71.6	45392.4
71.65	45962.5
71.7	45785.3
71.75	45356
71.8	46032.5
71.85	45627
71.9	45219.3
71.95	45109.4
72	45516.3
72.05	45391.2
72.1	45797.4
72.15	45528.4
72.2	45493.4
72.25	45119.4
72.3	44467.3
72.35	45335.4
72.4	45537.9
72.45	45583.8
72.5	44759.1
72.55	44295.5
72.6	44436.8
72.65	44901.4
72.7	44275.1
72.75	44436.9
72.8	44936
72.85	44547.1
72.9	43931.7
72.95	44383.2
73	44945.1
73.05	44352.9
73.1	44714.8
73.15	44228.1
73.2	43469.3
73.25	44315.1
73.3	44301.2
73.35	43862.4
73.4	44542.6
73.45	44143.3
73.5	43918.6
73.55	44664.7
73.6	44869.7
73.65	43812
73.7	44293.2
73.75	44173.5
73.8	44318
73.85	44734.1
73.9	44470.4
73.95	44461
74	45015.4
74.05	44198
74.1	43981
74.15	44042.1
74.2	43306.4
74.25	43221.4
74.3	43628.8
74.35	43355.8
74.4	43081.7
74.45	43329.5
74.5	43353.7
74.55	43628.9
74.6	42668.5
74.65	43099.6
74.7	43275.8
74.75	42958.1
74.8	43558.5
74.85	43307.1
74.9	43307
74.95	43294.1
75	43463.8
75.05	43456.2
75.1	43312.1
75.15	43265.2
75.2	43711.5
75.25	43516.3
75.3	43652.8
75.35	43352.7
75.4	43167.7
75.45	43271.6
75.5	43487
75.55	43499.3
75.6	42824.8
75.65	43337.8
75.7	43042.9
75.75	44039.9
75.8	43696.2
75.85	43868.9
75.9	43380.2
75.95	43471.8
76	43171.4
76.05	43838.3
76.1	43640.5
76.15	43412.6
76.2	43654.5
76.25	43970.3
76.3	43904.8
76.35	43889.6
76.4	44080
76.45	43854.9
76.5	43239.2
76.55	43732.1
76.6	43428.3
76.65	43362.1
76.7	43656.2
76.75	43442.1
76.8	44001.7
76.85	43117.8
76.9	43468.7
76.95	43465.8
77	43198.4
77.05	43664.7
77.1	44152.6
77.15	43966.3
77.2	43803
77.25	43961.8
77.3	44469.4
77.35	44539.6
77.4	44009.8
77.45	43791.6
77.5	44300.6
77.55	43489.4
77.6	43995.1
77.65	43850.4
77.7	44320.9
77.75	44531.8
77.8	44398
77.85	44118
77.9	44035.5
77.95	44213.1
78	43946.9
78.05	44097.5
78.1	44075.8
78.15	43861.7
78.2	44171.3
78.25	43771
78.3	43705.2
78.35	43787.8
78.4	44201
78.45	44125.6
78.5	44953.4
78.55	44855.6
78.6	44692.7
78.65	45093.4
78.7	44117.9
78.75	44382.9
78.8	43956.6
78.85	44457.9
78.9	44855.6
78.95	44444
79	44691.5
79.05	44677.2
79.1	44288.7
79.15	43948.6
79.2	44630
79.25	44070.7
79.3	44273.4
79.35	44369
79.4	44639.2
79.45	45413.9
79.5	45576.5
79.55	45576.2
79.6	45231.4
79.65	45626.2
79.7	45670.8
79.75	45336.7
79.8	45468.9
79.85	45221.7
79.9	45388.7
79.95	45477.2
80	46499.2
80.05	46183.5
80.1	46124.9
80.15	45668.5
80.2	45369.9
80.25	46113.6
80.3	46161
80.35	46184.8
80.4	45548.8
80.45	45878.2
80.5	45502.2
80.55	45676.3
80.6	46282.1
80.65	46896.6
80.7	46890.6
80.75	47627.8
80.8	47325.2
80.85	46987
80.9	47390.5
80.95	47129.3
81	47208.6
81.05	47418.7
81.1	47288
81.15	46553.5
81.2	46906.5
81.25	46570.6
81.3	46521.5
81.35	47024.2
81.4	47049.6
81.45	46579.5
81.5	46233
81.55	46180.4
81.6	46716.6
81.65	46619.2
81.7	45846.6
81.75	45936.8
81.8	45974
81.85	46346.4
81.9	46106.4
81.95	46504
82	46612.1
82.05	46866.9
82.1	47401.7
82.15	47029.9
82.2	47018.9
82.25	46964.6
82.3	47384.9
82.35	47082.7
82.4	46378.7
82.45	46459.2
82.5	46090.6
82.55	45373.7
82.6	45551
82.65	45309.7
82.7	45691.4
82.75	45789.1
82.8	45664.8
82.85	46164.5
82.9	46029.6
82.95	46506.3
83	46834
83.05	46563.7
83.1	45765.5
83.15	45941.6
83.2	45928.1
83.25	45504.7
83.3	45557.6
83.35	45249.2
83.4	45234.8
83.45	45644.7
83.5	45225.3
83.55	45423
83.6	45042.6
83.65	45282.3
83.7	45561.8
83.75	45389.4
83.8	46017.9
83.85	46079.4
83.9	45981.2
83.95	45745.1
84	46534.9
84.05	46893.2
84.1	47056.6
84.15	46988.6
84.2	46173.3
84.25	46504.8
84.3	46350.3
84.35	46882.6
84.4	46806.5
84.45	47197.8
84.5	47001.2
84.55	47422.7
84.6	47142.8
84.65	47276.6
84.7	48121
84.75	47560.6
84.8	47839.8
84.85	47315.6
84.9	47228.8
84.95	47188.1
85	46440.9
85.05	46173.5
85.1	45625.4
85.15	45879.9
85.2	46256.3
85.25	46627.9
85.3	46523.4
85.35	46815.4
85.4	46763.3
85.45	46505
85.5	46523.5
85.55	46118.6
85.6	45954.9
85.65	45513.6
85.7	45499.8
85.75	45584.9
85.8	45571.6
85.85	45321.3
85.9	44998.5
85.95	45028.1
86	44985.4
86.05	45014.7
86.1	44824
86.15	44824.9
86.2	45306
86.25	45309.1
86.3	45188.6
86.35	45250.9
86.4	44680.4
86.45	44053.1
86.5	44091.9
86.55	44497.3
86.6	44470.7
86.65	44292
86.7	44732.8
86.75	44587.9
86.8	44438
86.85	43936.4
86.9	44246.8
86.95	44393
87	44972.3
87.05	44491.3
87.1	44610.6
87.15	44356.4
87.2	44651.1
87.25	44618.4
87.3	44968.8
87.35	45292.6
87.4	45234.7
87.45	44975.5
87.5	45187.7
87.55	45823.4
87.6	45648.1
87.65	44982.5
87.7	44856.7
87.75	45040.8
87.8	44582.8
87.85	44790.3
87.9	45113.4
87.95	44586
88	45219.4
88.05	44791.1
88.1	44655.5
88.15	44552.3
88.2	45045.4
88.25	44418
88.3	45084.7
88.35	44923.3
88.4	45207.9
88.45	45104.8
88.5	44638.3
88.55	45175.3
88.6	44660.7
88.65	45161.1
88.7	45189.8
88.75	45524
88.8	45503.1
88.85	46285.9
88.9	45491.9
88.95	45495.9
89	45658.5
89.05	45376.8
89.1	45244.3
89.15	44642.9
89.2	44769.6
89.25	45391.1
89.3	45541.6
89.35	45603.5
89.4	45625.1
89.45	46689.2
89.5	47007.5
89.55	46439.4
89.6	46466.7
89.65	46465.8
89.7	46932.2
89.75	46558.2
89.8	46596.2
89.85	46643.4
89.9	46524.7
89.95	46993.3
90	47289.7
90.05	46355.2
90.1	46902.2
90.15	46500.9
90.2	46889.8
90.25	46739.5
90.3	47204.4
90.35	47257.7
90.4	47213
90.45	46590.2
90.5	46487.7
90.55	46204.3
90.6	46155.2
90.65	46006.4
90.7	45309.6
90.75	45975.9
90.8	46179.3
90.85	46429.4
90.9	45875.7
90.95	46055.5
91	45674.8
91.05	46164
91.1	45735.8
91.15	46196
91.2	45925.3
91.25	46498.9
91.3	46490.8
91.35	46494.5
91.4	47083.3
91.45	46924.4
91.5	47019.2
91.55	47556.4
91.6	46853.1
91.65	47319.1
91.7	46683.6
91.75	46611.6
91.8	47145.1
91.85	47493.7
91.9	46889.9
91.95	47258.3
92	47042.8
92.05	46892.4
92.1	46758.7
92.15	46056.5
92.2	46286.6
92.25	46891.8
92.3	46744.9
92.35	47057
92.4	46515.5
92.45	46898.7
92.5	46798.5
92.55	46105.7
92.6	45800.9
92.65	45932
92.7	46034.4
92.75	45839
92.8	45555.8
92.85	45702.9
92.9	45983.2
92.95	45638.6
93	45787.7
93.05	45658.5
93.1	46003.9
93.15	46283.8
93.2	46187.2
93.25	46222.5
93.3	46318.1
93.35	46400
93.4	46352
93.45	45346.1
93.5	45995.7
93.55	46073.3
93.6	46198
93.65	46124.5
93.7	45880.7
93.75	45651.3
93.8	46521.1
93.85	46373.1
93.9	45908.5
93.95	46000
94	46071.1
94.05	46246.2
94.1	45579.3
94.15	45947.9
94.2	45416.1
94.25	46582.8
94.3	46699.2
94.35	46512.8
94.4	46895.8
94.45	46809.8
94.5	46447.8
94.55	46063.2
94.6	46571.3
94.65	45796.6
94.7	45458.3
94.75	45457.8
94.8	45034.3
94.85	45411.8
94.9	45352.5
94.95	45297.6
95	45467.8
95.05	44911.1
95.1	44517.6
95.15	44301.8
95.2	45175.7
95.25	45582.9
95.3	44610
95.35	45187.8
95.4	45693.6
95.45	45803.1
95.5	45875.6
95.55	46730
95.6	46245.7
95.65	46487.8
95.7	46428.9
95.75	45988.1
95.8	47215.7
95.85	47236.8
95.9	46663.7
95.95	47190.1
96	47050.5
96.05	46874.4
96.1	46743.9
96.15	46955.2
96.2	46829.7
96.25	46601.7
96.3	46711
96.35	46995.1
96.4	47152.1
96.45	46738.2
96.5	46450.9
96.55	46786
96.6	46452.2
96.65	46565.6
96.7	46544.8
96.75	46874.6
96.8	46578
96.85	46724.5
96.9	46600.1
96.95	46482.5
97	46155.5
97.05	45736.9
97.1	45798.4
97.15	45741.3
97.2	46290.7
97.25	46153
97.3	46120.4
97.35	45783.5
97.4	45398.7
97.45	46075.8
97.5	45906.1
97.55	45695.6
97.6	45360.5
97.65	44620.6
97.7	45034.2
97.75	45784.7
97.8	46111.5
97.85	45924.1
97.9	46324.4
97.95	46179.1
98	46408.4
98.05	46625.7
98.1	46666.3
98.15	46527.9
98.2	46663.2
98.25	47226.7
98.3	46793.9
98.35	46380
98.4	46716.8
98.45	47266.3
98.5	46450.4
98.55	46439.8
98.6	46855
98.65	46922
98.7	46437.2
98.75	46918.1
98.8	46279.9
98.85	46492.4
98.9	46465.5
98.95	46403.2
99	46851.8
99.05	46386.7
99.1	46728.6
99.15	46842
99.2	46400.3
99.25	46596
99.3	46955.2
99.35	47665
99.4	47275.6
99.45	47615.1
99.5	47322.8
99.55	46823.3
99.6	47327.4
99.65	46910.9
99.7	46860.4
99.75	46736.5
99.8	47068.5
99.85	46836.7
99.9	47356.8
[truncated: 2 more rows]

## Sheet: S8_RG
NS	RG
0.05	31.7963
0.1	31.5515
0.15	32.0485
0.2	31.6417
0.25	31.4363
0.3	31.9114
0.35	31.9738
0.4	31.8414
0.45	31.8082
0.5	31.703
0.55	31.3493
0.6	31.4887
0.65	31.6637
0.7	31.5702
0.75	31.6878
0.8	31.6932
0.85	31.8456
0.9	32.0102
0.95	31.6313
1	31.6122
1.05	31.9595
1.1	31.6208
1.15	31.7003
1.2	31.8921
1.25	31.984
1.3	32.1264
1.35	31.8917
1.4	31.8122
1.45	31.8506
1.5	32.012
1.55	31.9611
1.6	32.087
1.65	32.0918
1.7	32.1722
1.75	31.936
1.8	32.4257
1.85	32.0515
1.9	32.4596
1.95	32.3043
2	32.395
2.05	32.2828
2.1	32.403
2.15	32.5294
2.2	32.3309
2.25	32.2147
2.3	32.4126
2.35	32.2897
2.4	32.0241
2.45	32.1652
2.5	31.7929
2.55	31.7547
2.6	31.923
2.65	32.1139
2.7	32.2136
2.75	32.2499
2.8	31.9816
2.85	32.0806
2.9	32.1957
2.95	32.067
3	32.0189
3.05	32.1372
3.1	32.1774
3.15	32.1587
3.2	31.9904
3.25	32.1561
3.3	32.2353
3.35	31.9948
3.4	32.3174
3.45	32.0901
3.5	32.0385
3.55	32.2925
3.6	32.2696
3.65	32.5318
3.7	32.4262
3.75	32.2354
3.8	32.0175
3.85	32.0538
3.9	32.0256
3.95	32.0862
4	32.1001
4.05	31.8744
4.1	31.9429
4.15	32.0925
4.2	32.0389
4.25	32.2044
4.3	32.0393
4.35	31.7185
4.4	31.7277
4.45	31.7942
4.5	31.5388
4.55	31.491
4.6	31.7586
4.65	31.8491
4.7	31.5706
4.75	31.6475
4.8	31.7894
4.85	31.8137
4.9	31.911
4.95	31.8097
5	31.8031
5.05	31.7547
5.1	31.9568
5.15	31.876
5.2	31.8509
5.25	32.0795
5.3	32.1182
5.35	31.7713
5.4	31.9699
5.45	31.8974
5.5	31.8502
5.55	31.9979
5.6	32.0842
5.65	32.0957
5.7	32.2327
5.75	32.1049
5.8	32.0495
5.85	31.9207
5.9	32.006
5.95	32.2406
6	32.3805
6.05	32.2965
6.1	32.3403
6.15	32.1679
6.2	31.9291
6.25	32.2744
6.3	32.0548
6.35	32.1871
6.4	31.9816
6.45	31.9651
6.5	32.1132
6.55	32.2631
6.6	31.9038
6.65	32.2235
6.7	32.0402
6.75	32.0469
6.8	32.0744
6.85	32.1548
6.9	32.2213
6.95	32.1836
7	32.0989
7.05	32.3641
7.1	32.2669
7.15	32.1419
7.2	32.4644
7.25	32.2025
7.3	32.5507
7.35	32.2916
7.4	32.2238
7.45	32.0612
7.5	32.1621
7.55	32.0796
7.6	32.4045
7.65	32.4888
7.7	31.9748
7.75	32.0144
7.8	32.293
7.85	32.1101
7.9	32.0831
7.95	32.0621
8	32.0239
8.05	32.0479
8.1	31.9315
8.15	31.9439
8.2	32.068
8.25	31.8292
8.3	31.817
8.35	32.0231
8.4	31.7353
8.45	31.8977
8.5	31.6237
8.55	31.7178
8.6	31.9127
8.65	31.8225
8.7	32.1144
8.75	31.8349
8.8	32.1716
8.85	31.883
8.9	32.2194
8.95	32.379
9	32.5049
9.05	32.3195
9.1	31.8998
9.15	31.8207
9.2	31.8824
9.25	32.0503
9.3	31.7252
9.35	31.9069
9.4	32.0683
9.45	32.0135
9.5	31.9803
9.55	32.0142
9.6	31.9994
9.65	32.0817
9.7	31.9419
9.75	31.9105
9.8	32.2108
9.85	32.062
9.9	31.7995
9.95	31.9567
10	32.2578
10.05	32.3539
10.1	32.0099
10.15	32.0885
10.2	31.8199
10.25	31.9771
10.3	31.9544
10.35	32.0177
10.4	32.1421
10.45	32.015
10.5	32.1123
10.55	31.9229
10.6	31.88
10.65	31.8701
10.7	31.5398
10.75	31.8334
10.8	31.9337
10.85	32.0233
10.9	32.0427
10.95	32.0801
11	31.9743
11.05	31.8224
11.1	31.9358
11.15	31.7929
11.2	31.8061
11.25	31.9076
11.3	32.075
11.35	31.9732
11.4	32.0554
11.45	31.9595
11.5	31.7624
11.55	31.8575
11.6	31.9662
11.65	31.7916
11.7	31.6247
11.75	31.8942
11.8	31.8971
11.85	32.0019
11.9	31.9533
11.95	31.9265
12	31.8556
12.05	31.877
12.1	31.7413
12.15	31.847
12.2	31.965
12.25	31.9179
12.3	32.012
12.35	32.3051
12.4	31.8834
12.45	32.2019
12.5	32.109
12.55	32.3741
12.6	32.2937
12.65	32.1653
12.7	32.5547
12.75	32.3954
12.8	32.4552
12.85	32.0144
12.9	31.9089
12.95	32.0385
13	32.1546
13.05	31.9466
13.1	31.893
13.15	32.0688
13.2	32.0399
13.25	31.9371
13.3	32.0273
13.35	31.91
13.4	31.9062
13.45	32.092
13.5	32.1669
13.55	32.5057
13.6	32.1938
13.65	31.9319
13.7	32.1113
13.75	32.2558
13.8	32.2217
13.85	31.9568
13.9	31.9666
13.95	31.9198
14	32.1616
14.05	32.2667
14.1	32.1437
14.15	32.2414
14.2	32.2795
14.25	32.0124
14.3	32.2413
14.35	32.1821
14.4	31.9382
14.45	32.1812
14.5	32.3289
14.55	32.1909
14.6	32.1608
14.65	32.0973
14.7	32.1021
14.75	32.2817
14.8	32.1367
14.85	32.0026
14.9	31.9496
14.95	32.0426
15	32.2805
15.05	32.1689
15.1	32.0574
15.15	32.2847
15.2	32.4902
15.25	32.1829
15.3	32.3606
15.35	32.145
15.4	32.2172
15.45	32.32
15.5	32.4635
15.55	32.3405
15.6	32.4139
15.65	32.2294
15.7	32.2003
15.75	32.2642
15.8	32.5155
15.85	32.3644
15.9	32.3627
15.95	32.4156
16	32.3926
16.05	32.3771
16.1	32.4754
16.15	32.5331
16.2	32.3423
16.25	32.4781
16.3	32.4378
16.35	32.3767
16.4	32.4649
16.45	32.5503
16.5	32.4515
16.55	32.4425
16.6	32.2039
16.65	32.1347
16.7	32.2315
16.75	32.153
16.8	32.1803
16.85	32.2431
16.9	32.2043
16.95	32.1443
17	32.291
17.05	31.8184
17.1	31.938
17.15	31.9068
17.2	31.8954
17.25	31.7889
17.3	31.9603
17.35	31.8883
17.4	31.9877
17.45	32.0116
17.5	32.1144
17.55	31.9532
17.6	31.9656
17.65	31.8915
17.7	32.217
17.75	32.2336
17.8	32.1972
17.85	32.1259
17.9	32.1031
17.95	31.9404
18	32.0206
18.05	32.0735
18.1	31.9777
18.15	31.7235
18.2	31.7496
18.25	31.8646
18.3	31.6953
18.35	31.9204
18.4	31.8513
18.45	31.4689
18.5	31.7787
18.55	31.9637
18.6	31.0377
18.65	30.9741
18.7	31.1943
18.75	31.1783
18.8	31.5238
18.85	32.0121
18.9	32.0803
18.95	31.7101
19	32.2212
19.05	32.7409
19.1	32.1905
19.15	32.145
19.2	32.9904
19.25	33.1561
19.3	33.2353
19.35	32.9948
19.4	33.3174
19.45	33.0901
19.5	33.0385
19.55	33.2925
19.6	33.2696
19.65	33.5318
19.7	33.4262
19.75	33.2354
19.8	33.0175
19.85	33.0538
19.9	33.0256
19.95	33.0862
20	33.1001
20.05	32.8744
20.1	32.9429
20.15	33.0925
20.2	33.0389
20.25	33.2044
20.3	33.0393
20.35	32.7185
20.4	32.7277
20.45	32.7942
20.5	32.5388
20.55	32.491
20.6	32.7586
20.65	32.8491
20.7	32.5706
20.75	32.6475
20.8	32.7894
20.85	32.8137
20.9	32.911
20.95	32.8097
21	32.8031
21.05	32.7547
21.1	32.9568
21.15	32.876
21.2	32.8509
21.25	33.0795
21.3	33.1182
21.35	32.7713
21.4	32.9699
21.45	32.8974
21.5	32.8502
21.55	32.9979
21.6	33.0842
21.65	33.0957
21.7	33.2327
21.75	33.1049
21.8	33.0495
21.85	32.9207
21.9	33.006
21.95	33.2406
22	33.3805
22.05	33.2965
22.1	33.3403
22.15	33.1679
22.2	32.9291
22.25	33.2744
22.3	33.0548
22.35	33.1871
22.4	32.9816
22.45	32.9651
22.5	33.1132
22.55	33.2631
22.6	32.9038
22.65	33.2235
22.7	33.0402
22.75	33.0469
22.8	33.0744
22.85	33.1548
22.9	33.2213
22.95	33.1836
23	33.0989
23.05	33.3641
23.1	33.2669
23.15	33.1419
23.2	33.4644
23.25	33.2025
23.3	33.5507
23.35	33.2916
23.4	33.2238
23.45	33.0612
23.5	33.1621
23.55	33.0796
23.6	33.4045
23.65	33.4888
23.7	32.9748
23.75	33.0144
23.8	33.293
23.85	33.1101
23.9	33.0831
23.95	33.0621
24	33.0239
24.05	33.0479
24.1	32.9315
24.15	32.9439
24.2	33.068
24.25	32.8292
24.3	32.817
24.35	33.0231
24.4	32.7353
24.45	32.8977
24.5	32.6237
24.55	32.7178
24.6	32.9127
24.65	32.8225
24.7	33.1144
24.75	32.8349
24.8	33.1716
24.85	32.883
24.9	33.2194
24.95	33.379
25	33.5049
25.05	32.7963
25.1	32.5515
25.15	33.0485
25.2	32.6417
25.25	32.4363
25.3	32.9114
25.35	32.9738
25.4	32.8414
25.45	32.8082
25.5	32.703
25.55	32.3493
25.6	32.4887
25.65	32.6637
25.7	32.5702
25.75	32.6878
25.8	32.6932
25.85	32.8456
25.9	33.0102
25.95	32.6313
26	32.6122
26.05	32.9595
26.1	32.6208
26.15	32.7003
26.2	32.8921
26.25	32.984
26.3	33.1264
26.35	32.8917
26.4	32.8122
26.45	32.8506
26.5	33.012
26.55	32.9611
26.6	33.087
26.65	33.0918
26.7	33.1722
26.75	32.936
26.8	33.4257
26.85	33.0515
26.9	33.4596
26.95	33.3043
27	33.395
27.05	33.2828
27.1	33.403
27.15	33.5294
27.2	33.3309
27.25	33.2147
27.3	33.4126
27.35	33.2897
27.4	33.0241
27.45	33.1652
27.5	32.7929
27.55	32.7547
27.6	32.923
27.65	33.1139
27.7	33.2136
27.75	33.2499
27.8	32.9816
27.85	33.0806
27.9	33.1957
27.95	33.067
28	33.0189
28.05	33.1372
28.1	33.1774
28.15	33.1587
28.2	32.9904
28.25	33.1561
28.3	33.2353
28.35	32.9948
28.4	33.3174
28.45	33.0901
28.5	33.0385
28.55	33.2925
28.6	33.2696
28.65	33.5318
28.7	33.4262
28.75	33.2354
28.8	33.0175
28.85	33.0538
28.9	33.0256
28.95	33.0862
29	33.1001
29.05	32.8744
29.1	32.9429
29.15	33.0925
29.2	33.0389
29.25	33.2044
29.3	33.0393
29.35	32.7185
29.4	32.7277
29.45	32.7942
29.5	32.5388
29.55	32.491
29.6	32.7586
29.65	32.8491
29.7	32.5706
29.75	32.6475
29.8	32.7894
29.85	32.8137
29.9	32.911
29.95	32.8097
30	32.8031
30.05	32.7547
30.1	32.9568
30.15	32.876
30.2	32.8509
30.25	33.0795
30.3	33.1182
30.35	32.7713
30.4	32.9699
30.45	32.8974
30.5	32.8502
30.55	32.9979
30.6	33.0842
30.65	33.0957
30.7	33.2327
30.75	33.1049
30.8	33.0495
30.85	32.9207
30.9	33.006
30.95	33.2406
31	33.3805
31.05	33.2965
31.1	33.3403
31.15	33.1679
31.2	32.9291
31.25	33.2744
31.3	33.0548
31.35	33.1871
31.4	32.9816
31.45	32.9651
31.5	33.1132
31.55	33.2631
31.6	32.9038
31.65	33.2235
31.7	33.0402
31.75	33.0469
31.8	33.0744
31.85	33.1548
31.9	33.2213
31.95	33.1836
32	33.0989
32.05	33.3641
32.1	33.2669
32.15	33.1419
32.2	33.4644
32.25	33.2025
32.3	33.5507
32.35	33.2916
32.4	33.2238
32.45	33.0612
32.5	33.1621
32.55	33.0796
32.6	33.4045
32.65	33.4888
32.7	32.9748
32.75	33.0144
32.8	33.293
32.85	33.1101
32.9	33.0831
32.95	33.0621
33	33.0239
33.05	33.0479
33.1	32.9315
33.15	32.9439
33.2	33.068
33.25	32.8292
33.3	32.817
33.35	33.0231
33.4	32.7353
33.45	32.8977
33.5	32.6237
33.55	32.7178
33.6	32.9127
33.65	32.8225
33.7	33.1144
33.75	32.8349
33.8	33.1716
33.85	32.883
33.9	33.2194
33.95	33.379
34	33.5049
34.05	33.3195
34.1	32.8998
34.15	32.8207
34.2	32.8824
34.25	33.0503
34.3	32.7252
34.35	32.9069
34.4	33.0683
34.45	33.0135
34.5	32.9803
34.55	33.0142
34.6	32.9994
34.65	33.0817
34.7	32.9419
34.75	32.9105
34.8	33.2108
34.85	33.062
34.9	32.7995
34.95	32.9567
35	33.2578
35.05	33.3539
35.1	33.0099
35.15	33.0885
35.2	32.8199
35.25	32.9771
35.3	32.9544
35.35	33.0177
35.4	33.1421
35.45	33.015
35.5	33.1123
35.55	32.9229
35.6	32.88
35.65	32.8701
35.7	32.5398
35.75	32.8334
35.8	32.9337
35.85	33.0233
35.9	33.0427
35.95	33.0801
36	32.9743
36.05	32.8224
36.1	32.9358
36.15	32.7929
36.2	32.8061
36.25	32.9076
36.3	33.075
36.35	32.9732
36.4	33.0554
36.45	32.9595
36.5	32.7624
36.55	32.8575
36.6	32.9662
36.65	32.7916
36.7	32.6247
36.75	32.8942
36.8	32.8971
36.85	33.0019
36.9	32.9533
36.95	32.9265
37	32.8556
37.05	32.877
37.1	32.7413
37.15	32.847
37.2	32.965
37.25	32.9179
37.3	33.012
37.35	33.3051
37.4	32.8834
37.45	33.2019
37.5	33.109
37.55	33.3741
37.6	33.2937
37.65	33.1653
37.7	33.5547
37.75	33.3954
37.8	33.4552
37.85	33.0144
37.9	32.9089
37.95	33.0385
38	33.1546
38.05	32.9466
38.1	32.893
38.15	33.0688
38.2	33.0399
38.25	32.9371
38.3	33.0273
38.35	32.91
38.4	32.9062
38.45	33.092
38.5	33.1669
38.55	33.5057
38.6	33.1938
38.65	32.9319
38.7	33.1113
38.75	33.2558
38.8	33.2217
38.85	32.9568
38.9	32.9666
38.95	32.9198
39	33.1616
39.05	33.2667
39.1	33.1437
39.15	33.2414
39.2	33.2795
39.25	33.0124
39.3	33.2413
39.35	33.1821
39.4	32.9382
39.45	33.1812
39.5	33.3289
39.55	33.1909
39.6	33.1608
39.65	33.0973
39.7	33.1021
39.75	33.2817
39.8	33.1367
39.85	33.0026
39.9	32.9496
39.95	33.0426
40	33.2805
40.05	33.6001
40.1	33.3744
40.15	33.4429
40.2	33.5925
40.25	33.5389
40.3	33.7044
40.35	33.5393
40.4	33.2185
40.45	33.2277
40.5	33.2942
40.55	33.0388
40.6	32.991
40.65	33.2586
40.7	33.3491
40.75	33.0706
40.8	33.1475
40.85	33.2894
40.9	33.3137
40.95	33.411
41	33.3097
41.05	33.3031
41.1	33.2547
41.15	33.4568
41.2	33.376
41.25	33.3509
41.3	33.5795
41.35	33.6182
41.4	33.2713
41.45	33.4699
41.5	33.3974
41.55	33.3502
41.6	33.4979
41.65	33.5842
41.7	33.5957
41.75	33.7327
41.8	33.6049
41.85	33.5495
41.9	33.4207
41.95	33.506
42	33.7406
42.05	33.8805
42.1	33.7965
42.15	33.8403
42.2	33.6679
42.25	33.4291
42.3	33.7744
42.35	33.5548
42.4	33.6871
42.45	33.4816
42.5	33.4651
42.55	33.6132
42.6	33.7631
42.65	33.4038
42.7	33.7235
42.75	33.5402
42.8	33.5469
42.85	33.5744
42.9	33.6548
42.95	33.7213
43	33.6836
43.05	33.5989
43.1	33.8641
43.15	33.7669
43.2	33.6419
43.25	33.9644
43.3	33.7025
43.35	34.0507
43.4	33.7916
43.45	33.7238
43.5	33.5612
43.55	33.6621
43.6	33.5796
43.65	33.9045
43.7	33.9888
43.75	33.4748
43.8	33.5144
43.85	33.793
43.9	33.6101
43.95	33.5831
44	33.5621
44.05	33.5239
44.1	33.5479
44.15	33.4315
44.2	33.4439
44.25	33.568
44.3	33.3292
44.35	33.317
44.4	33.5231
44.45	33.2353
44.5	33.3977
44.55	33.1237
44.6	33.2178
44.65	33.4127
44.7	33.3225
44.75	33.6144
44.8	33.3349
44.85	33.6716
44.9	33.383
44.95	33.7194
45	33.879
45.05	34.0049
45.1	33.2963
45.15	33.0515
45.2	33.5485
45.25	33.1417
45.3	32.9363
45.35	33.4114
45.4	33.4738
45.45	33.3414
45.5	33.3082
45.55	33.203
45.6	32.8493
45.65	32.9887
45.7	33.1637
45.75	33.0702
45.8	33.1878
45.85	33.1932
45.9	33.3456
45.95	33.5102
46	33.1313
46.05	33.1122
46.1	33.4595
46.15	33.1208
46.2	33.2003
46.25	33.3921
46.3	33.484
46.35	33.6264
46.4	33.3917
46.45	33.3122
46.5	33.3506
46.55	33.512
46.6	33.4611
46.65	33.587
46.7	33.5918
46.75	33.6722
46.8	33.436
46.85	33.9257
46.9	33.5515
46.95	33.9596
47	33.8043
47.05	33.895
47.1	33.7828
47.15	33.903
47.2	34.0294
47.25	33.8309
47.3	33.7147
47.35	33.9126
47.4	33.7897
47.45	33.5241
47.5	33.6652
47.55	33.2929
47.6	33.2547
47.65	33.423
47.7	33.6139
47.75	33.7136
47.8	33.7499
47.85	33.4816
47.9	33.5806
47.95	33.6957
48	33.567
48.05	33.5189
48.1	33.6372
48.15	33.6774
48.2	33.6587
48.25	33.4904
48.3	33.6561
48.35	33.7353
48.4	33.4948
48.45	33.8174
48.5	33.5901
48.55	33.5385
48.6	33.7925
48.65	33.7696
48.7	34.0318
48.75	33.9262
48.8	33.7354
48.85	33.5175
48.9	33.5538
48.95	33.5256
49	33.5862
49.05	33.6001
49.1	33.3744
49.15	33.4429
49.2	33.5925
49.25	33.5389
49.3	33.7044
49.35	33.5393
49.4	33.2185
49.45	33.2277
49.5	33.2942
49.55	33.0388
49.6	32.991
49.65	33.2586
49.7	33.3491
49.75	33.0706
49.8	33.1475
49.85	33.2894
49.9	33.3137
49.95	33.411
50	33.3097
50.05	33.3031
50.1	33.2547
50.15	33.4568
50.2	33.376
50.25	33.3509
50.3	33.5795
50.35	33.6182
50.4	33.2713
50.45	33.4699
50.5	33.3974
50.55	33.3502
50.6	33.4979
50.65	33.5842
50.7	33.5957
50.75	33.7327
50.8	33.6049
50.85	33.5495
50.9	33.4207
50.95	33.506
51	33.7406
51.05	33.8805
51.1	33.7965
51.15	33.8403
51.2	33.6679
51.25	33.4291
51.3	33.7744
51.35	33.5548
51.4	33.6871
51.45	33.4816
51.5	33.4651
51.55	33.6132
51.6	33.7631
51.65	33.4038
51.7	33.7235
51.75	33.5402
51.8	33.5469
51.85	33.5744
51.9	33.6548
51.95	33.7213
52	33.6836
52.05	33.5989
52.1	33.8641
52.15	33.7669
52.2	33.6419
52.25	33.9644
52.3	33.7025
52.35	34.0507
52.4	33.7916
52.45	33.7238
52.5	33.5612
52.55	33.6621
52.6	33.5796
52.65	33.9045
52.7	33.9888
52.75	33.4748
52.8	33.5144
52.85	33.793
52.9	33.6101
52.95	33.5831
53	33.5621
53.05	33.5239
53.1	33.5479
53.15	33.4315
53.2	33.4439
53.25	33.568
53.3	33.3292
53.35	33.317
53.4	33.5231
53.45	33.2353
53.5	33.3977
53.55	33.1237
53.6	33.2178
53.65	33.4127
53.7	33.3225
53.75	33.6144
53.8	33.3349
53.85	33.6716
53.9	33.383
53.95	33.7194
54	33.879
54.05	34.0049
54.1	33.8195
54.15	33.3998
54.2	33.3207
54.25	33.3824
54.3	33.5503
54.35	33.2252
54.4	33.4069
54.45	33.5683
54.5	33.5135
54.55	33.4803
54.6	33.5142
54.65	33.4994
54.7	33.5817
54.75	33.4419
54.8	33.4105
54.85	33.7108
54.9	33.562
54.95	33.2995
55	33.4567
55.05	33.7578
55.1	33.8539
55.15	33.5099
55.2	33.5885
55.25	33.3199
55.3	33.4771
55.35	33.4544
55.4	33.5177
55.45	33.6421
55.5	33.515
55.55	33.6123
55.6	33.4229
55.65	33.38
55.7	33.3701
55.75	33.0398
55.8	33.3334
55.85	33.4337
55.9	33.5233
55.95	33.5427
56	33.5801
56.05	33.4743
56.1	33.3224
56.15	33.4358
56.2	33.2929
56.25	33.3061
56.3	33.4076
56.35	33.575
56.4	33.4732
56.45	33.5554
56.5	33.4595
56.55	33.2624
56.6	33.3575
56.65	33.4662
56.7	33.2916
56.75	33.1247
56.8	33.3942
56.85	33.3971
56.9	33.5019
56.95	33.4533
57	33.4265
57.05	33.3556
57.1	33.377
57.15	33.2413
57.2	33.347
57.25	33.465
57.3	33.4179
57.35	33.512
57.4	33.8051
57.45	33.3834
57.5	33.7019
57.55	33.609
57.6	33.8741
57.65	33.7937
57.7	33.6653
57.75	34.0547
57.8	33.8954
57.85	33.9552
57.9	33.5144
57.95	33.4089
58	33.5385
58.05	33.6546
58.1	33.4466
58.15	33.393
58.2	33.5688
58.25	33.5399
58.3	33.4371
58.35	33.5273
58.4	33.41
58.45	33.4062
58.5	33.592
58.55	33.6669
58.6	34.0057
58.65	33.6938
58.7	33.4319
58.75	33.6113
58.8	33.7558
58.85	33.7217
58.9	33.4568
58.95	33.4666
59	33.4198
59.05	33.6616
59.1	33.7667
59.15	33.6437
59.2	33.7414
59.25	33.7795
59.3	33.5124
59.35	33.7413
59.4	33.6821
59.45	33.4382
59.5	33.6812
59.55	33.8289
59.6	33.6909
59.65	33.6608
59.7	33.5973
59.75	33.6021
59.8	33.7817
59.85	33.6367
59.9	33.5026
59.95	33.4496
60	33.5426
60.05	33.7805
60.1	33.3456
60.15	33.5102
60.2	33.1313
60.25	33.1122
60.3	33.4595
60.35	33.1208
60.4	33.2003
60.45	33.3921
60.5	33.484
60.55	33.6264
60.6	33.3917
60.65	33.3122
60.7	33.3506
60.75	33.512
60.8	33.4611
60.85	33.587
60.9	33.5918
60.95	33.6722
61	33.436
61.05	33.9257
61.1	33.5515
61.15	33.9596
61.2	33.8043
61.25	33.895
61.3	33.7828
61.35	33.903
61.4	34.0294
61.45	33.8309
61.5	33.7147
61.55	33.9126
61.6	33.7897
61.65	33.5241
61.7	33.6652
61.75	33.2929
61.8	33.2547
61.85	33.423
61.9	33.6139
61.95	33.7136
62	33.7499
62.05	33.4816
62.1	33.5806
62.15	33.6957
62.2	33.567
62.25	33.5189
62.3	33.6372
62.35	33.6774
62.4	33.6587
62.45	33.4904
62.5	33.6561
62.55	33.7353
62.6	33.4948
62.65	33.8174
62.7	33.5901
62.75	33.5385
62.8	33.7925
62.85	33.7696
62.9	34.0318
62.95	33.9262
63	33.7354
63.05	33.5175
63.1	33.5538
63.15	33.5256
63.2	33.5862
63.25	33.6001
63.3	33.3744
63.35	33.4429
63.4	33.5925
63.45	33.5389
63.5	33.7044
63.55	33.5393
63.6	33.2185
63.65	33.2277
63.7	33.2942
63.75	33.0388
63.8	32.991
63.85	33.2586
63.9	33.3491
63.95	33.0706
64	33.1475
64.05	33.2894
64.1	33.3137
64.15	33.411
64.2	33.3097
64.25	33.3031
64.3	33.2547
64.35	33.4568
64.4	33.376
64.45	33.3509
64.5	33.5795
64.55	33.6182
64.6	33.2713
64.65	33.4699
64.7	33.3974
64.75	33.3502
64.8	33.4979
64.85	33.5842
64.9	33.5957
64.95	33.7327
65	33.6049
65.05	33.5495
65.1	33.4207
65.15	33.506
65.2	33.7406
65.25	33.8805
65.3	33.7965
65.35	33.8403
65.4	33.6679
65.45	33.4291
65.5	33.7744
65.55	33.5548
65.6	33.6871
65.65	33.4816
65.7	33.4651
65.75	33.6132
65.8	33.7631
65.85	33.4038
65.9	33.7235
65.95	33.5402
66	33.5469
66.05	33.5744
66.1	33.6548
66.15	33.7213
66.2	33.6836
66.25	33.5989
66.3	33.8641
66.35	33.7669
66.4	33.6419
66.45	33.9644
66.5	33.7025
66.55	34.0507
66.6	33.7916
66.65	33.7238
66.7	33.5612
66.75	33.6621
66.8	33.5796
66.85	33.9045
66.9	33.9888
66.95	33.4748
67	33.5144
67.05	33.793
67.1	33.6101
67.15	33.5831
67.2	33.5621
67.25	33.5239
67.3	33.5479
67.35	33.4315
67.4	33.4439
67.45	33.568
67.5	33.3292
67.55	33.317
67.6	33.5231
67.65	33.2353
67.7	33.3977
67.75	33.1237
67.8	33.2178
67.85	33.4127
67.9	33.3225
67.95	33.6144
68	33.3349
68.05	33.6716
68.1	33.383
68.15	33.7194
68.2	33.879
68.25	34.0049
68.3	33.8195
68.35	33.3998
68.4	33.3207
68.45	33.3824
68.5	33.5503
68.55	33.2252
68.6	33.4069
68.65	33.5683
68.7	33.5135
68.75	33.4803
68.8	33.5142
68.85	33.4994
68.9	33.5817
68.95	33.4419
69	33.4105
69.05	33.7108
69.1	33.562
69.15	33.2995
69.2	33.4567
69.25	33.7578
69.3	33.8539
69.35	33.5099
69.4	33.5885
69.45	33.3199
69.5	33.4771
69.55	33.4544
69.6	33.5177
69.65	33.6421
69.7	33.515
69.75	33.6123
69.8	33.4229
69.85	33.38
69.9	33.3701
69.95	33.0398
70	33.3334
70.05	33.4337
70.1	33.5233
70.15	33.5427
70.2	33.5801
70.25	33.4743
70.3	33.3224
70.35	33.4358
70.4	33.2929
70.45	33.3061
70.5	33.4076
70.55	33.575
70.6	33.4732
70.65	33.5554
70.7	33.4595
70.75	33.2624
70.8	33.3575
70.85	33.4662
70.9	33.2916
70.95	33.1247
71	33.3942
71.05	33.3971
71.1	33.5019
71.15	33.4533
71.2	33.4265
71.25	33.3556
71.3	33.377
71.35	33.2413
71.4	33.347
71.45	33.465
71.5	33.4179
71.55	33.512
71.6	33.8051
71.65	33.3834
71.7	33.7019
71.75	33.609
71.8	33.8741
71.85	33.7937
71.9	33.6653
71.95	34.0547
72	33.8954
72.05	33.9552
72.1	33.5144
72.15	33.4089
72.2	33.5385
72.25	33.6546
72.3	33.4466
72.35	33.393
72.4	33.5688
72.45	33.5399
72.5	33.4371
72.55	33.5273
72.6	33.41
72.65	33.4062
72.7	33.592
72.75	33.6669
72.8	34.0057
72.85	33.6938
72.9	33.4319
72.95	33.6113
73	33.7558
73.05	33.7217
73.1	33.4568
73.15	33.4666
73.2	33.4198
73.25	33.6616
73.3	33.7667
73.35	33.6437
73.4	33.7414
73.45	33.7795
73.5	33.5124
73.55	33.7413
73.6	33.6821
73.65	33.4382
73.7	33.6812
73.75	33.8289
73.8	33.6909
73.85	33.6608
73.9	33.5973
73.95	33.6021
74	33.7817
74.05	33.6367
74.1	33.5026
74.15	33.4496
74.2	33.5426
74.25	33.7805
74.3	33.6689
74.35	33.5574
74.4	33.7847
74.45	33.9902
74.5	33.6829
74.55	33.8606
74.6	33.645
74.65	33.7172
74.7	33.82
74.75	33.9635
74.8	33.8405
74.85	33.9139
74.9	33.7294
74.95	33.7003
75	33.7642
75.05	34.0155
75.1	33.8644
75.15	34.1805
75.2	34.0965
75.25	34.1403
75.3	33.9679
75.35	33.7291
75.4	34.0744
75.45	33.8548
75.5	33.9871
75.55	33.7816
75.6	33.7651
75.65	33.9132
75.7	34.0631
75.75	33.7038
75.8	34.0235
75.85	33.8402
75.9	33.8469
75.95	33.8744
76	33.9548
76.05	34.0213
76.1	33.9836
76.15	33.8989
76.2	34.1641
76.25	34.0669
76.3	33.9419
76.35	34.2644
76.4	34.0025
76.45	34.3507
76.5	34.0916
76.55	34.0238
76.6	33.8612
76.65	33.9621
76.7	33.8796
76.75	34.2045
76.8	34.2888
76.85	33.7748
76.9	33.8144
76.95	34.093
77	33.9101
77.05	33.8831
77.1	33.8621
77.15	33.8239
77.2	33.8479
77.25	33.7315
77.3	33.7439
77.35	33.868
77.4	33.6292
77.45	33.617
77.5	33.8231
77.55	33.5353
77.6	33.6977
77.65	33.4237
77.7	33.5178
77.75	33.7127
77.8	33.6225
77.85	33.9144
77.9	33.6349
77.95	33.9716
78	33.683
78.05	34.0194
78.1	34.179
78.15	34.3049
78.2	34.1195
78.25	33.6998
78.3	33.6207
78.35	33.6824
78.4	33.8503
78.45	33.5252
78.5	33.7069
78.55	33.8683
78.6	33.8135
78.65	33.7803
78.7	33.8142
78.75	33.7994
78.8	33.8817
78.85	33.7419
78.9	33.7105
78.95	34.0108
79	33.862
79.05	33.5995
79.1	33.7567
79.15	34.0578
79.2	34.1539
79.25	33.8099
79.3	33.8885
79.35	33.6199
79.4	33.7771
79.45	33.7544
79.5	33.8177
79.55	33.9421
79.6	33.815
79.65	33.9123
79.7	33.7229
79.75	33.68
79.8	33.6701
79.85	33.3398
79.9	33.6334
79.95	33.7337
80	33.8233
80.05	33.8427
80.1	33.8801
80.15	33.7743
80.2	33.6224
80.25	33.7358
80.3	33.5929
80.35	33.6061
80.4	33.7076
80.45	33.875
80.5	33.7732
80.55	33.8554
80.6	33.7595
80.65	33.5624
80.7	33.6575
80.75	33.7662
80.8	33.5916
80.85	33.4247
80.9	33.6942
80.95	33.6971
81	33.8019
81.05	33.7533
81.1	33.7265
81.15	33.6556
81.2	33.677
81.25	33.5413
81.3	33.647
81.35	33.765
81.4	33.7179
81.45	33.812
81.5	34.1051
81.55	33.6834
81.6	34.0019
81.65	33.909
81.7	34.1741
81.75	34.0937
81.8	33.9653
81.85	34.3547
81.9	34.1954
81.95	34.2552
82	33.8144
82.05	33.7089
82.1	33.8385
82.15	33.9546
82.2	33.7466
82.25	33.693
82.3	33.8688
82.35	33.8399
82.4	33.7371
82.45	33.8273
82.5	33.71
82.55	33.7062
82.6	33.892
82.65	33.9669
82.7	34.3057
82.75	33.9938
82.8	33.7319
82.85	33.9113
82.9	34.0558
82.95	34.0217
83	33.7568
83.05	33.7666
83.1	33.7198
83.15	33.9616
83.2	34.0667
83.25	33.9437
83.3	34.0414
83.35	34.0795
83.4	33.8124
83.45	34.0413
83.5	33.9821
83.55	33.7382
83.6	33.9812
83.65	34.1289
83.7	33.9909
83.75	33.9608
83.8	33.8973
83.85	33.9021
83.9	34.0817
83.95	33.9367
84	33.8026
84.05	33.7496
84.1	33.8426
84.15	34.0805
84.2	33.9689
84.25	33.8574
84.3	34.0847
84.35	34.2902
84.4	33.9829
84.45	34.1606
84.5	33.945
84.55	34.0172
84.6	34.12
84.65	34.2635
84.7	34.1405
84.75	34.2139
84.8	34.0294
84.85	34.0003
84.9	34.0642
84.95	34.3155
85	34.1644
85.05	34.1627
85.1	34.2156
85.15	34.1926
85.2	34.1771
85.25	34.2754
85.3	34.3331
85.35	34.1423
85.4	34.2781
85.45	34.2378
85.5	34.1767
85.55	34.2649
85.6	34.3503
85.65	34.2515
85.7	34.2425
85.75	34.0039
85.8	33.9347
85.85	34.0315
85.9	33.953
85.95	33.9803
86	34.0431
86.05	34.0043
86.1	33.9443
86.15	34.091
86.2	33.6184
86.25	33.738
86.3	33.7068
86.35	33.6954
86.4	33.5889
86.45	33.7603
86.5	33.6883
86.55	33.7877
86.6	33.8116
86.65	33.9144
86.7	33.7532
86.75	33.7656
86.8	33.6915
86.85	34.017
86.9	34.0336
86.95	33.9972
87	33.9259
87.05	33.9031
87.1	33.7404
87.15	33.8206
87.2	33.8735
87.25	33.7777
87.3	33.5235
87.35	33.5496
87.4	33.6646
87.45	33.4953
87.5	33.7204
87.55	33.6513
87.6	33.2689
87.65	33.5787
87.7	33.7637
87.75	32.8377
87.8	32.7741
87.85	32.9943
87.9	32.9783
87.95	33.3238
88	33.8121
88.05	33.8803
88.1	33.5101
88.15	34.0212
88.2	34.5409
88.25	33.9905
88.3	33.945
88.35	33.8241
88.4	33.9652
88.45	33.5929
88.5	33.5547
88.55	33.723
88.6	33.9139
88.65	34.0136
88.7	34.0499
88.75	33.7816
88.8	33.8806
88.85	33.9957
88.9	33.867
88.95	33.8189
89	33.9372
89.05	33.9774
89.1	33.9587
89.15	33.7904
89.2	33.9561
89.25	34.0353
89.3	33.7948
89.35	34.1174
89.4	33.8901
89.45	33.8385
89.5	34.0925
89.55	34.0696
89.6	34.3318
89.65	34.2262
89.7	34.0354
89.75	33.8175
89.8	33.8538
89.85	33.8256
89.9	33.8862
89.95	33.9001
90	33.6744
90.05	33.7429
90.1	33.8925
90.15	33.8389
90.2	34.0044
90.25	33.8393
90.3	33.5185
90.35	33.5277
90.4	33.5942
90.45	33.3388
90.5	33.291
90.55	33.5586
90.6	33.6491
90.65	33.3706
90.7	33.4475
90.75	33.5894
90.8	33.6137
90.85	33.711
90.9	33.6097
90.95	33.6031
91	33.5547
91.05	33.7568
91.1	33.676
91.15	33.6509
91.2	33.8795
91.25	33.9182
91.3	33.5713
91.35	33.7699
91.4	33.6974
91.45	33.6502
91.5	33.7979
91.55	33.8842
91.6	33.8957
91.65	34.0327
91.7	33.9049
91.75	33.8495
91.8	33.7207
91.85	33.806
91.9	34.0406
91.95	34.1805
92	34.0965
92.05	34.1403
92.1	33.9679
92.15	33.7291
92.2	34.0744
92.25	33.8548
92.3	33.9871
92.35	33.7816
92.4	33.7651
92.45	33.9132
92.5	34.0631
92.55	33.7038
92.6	34.0235
92.65	33.8402
92.7	33.8469
92.75	33.8744
92.8	33.9548
92.85	34.0213
92.9	33.9836
92.95	33.8989
93	34.1641
93.05	34.0669
93.1	33.9419
93.15	34.2644
93.2	34.0025
93.25	34.3507
93.3	34.0916
93.35	34.0238
93.4	33.8612
93.45	33.9621
93.5	33.8796
93.55	34.2045
93.6	34.2888
93.65	33.7748
93.7	33.8144
93.75	34.093
93.8	33.9101
93.85	33.8831
93.9	33.8621
93.95	33.8239
94	33.8479
94.05	33.7315
94.1	33.7439
94.15	33.868
94.2	33.6292
94.25	33.617
94.3	33.8231
94.35	33.5353
94.4	33.6977
94.45	33.4237
94.5	33.5178
94.55	33.7127
94.6	33.6225
94.65	33.9144
94.7	33.6349
94.75	33.9716
94.8	33.683
94.85	34.0194
94.9	34.179
94.95	34.3049
95	34.1195
95.05	33.6998
95.1	33.6207
95.15	33.6824
95.2	33.8503
95.25	33.5252
95.3	33.7069
95.35	33.8683
95.4	33.8135
95.45	33.7803
95.5	33.8142
95.55	33.7994
95.6	33.8817
95.65	33.7419
95.7	33.7105
95.75	34.0108
95.8	33.862
95.85	33.5995
95.9	33.7567
95.95	34.0578
96	34.1539
96.05	33.8099
96.1	33.8885
96.15	33.6199
96.2	33.7771
96.25	33.7544
96.3	33.8177
96.35	33.9421
96.4	33.815
96.45	33.9123
96.5	33.7229
96.55	33.68
96.6	33.6701
96.65	33.3398
96.7	33.6334
96.75	33.7337
96.8	33.8233
96.85	33.8427
96.9	33.8801
96.95	33.7743
97	33.6224
97.05	33.7358
97.1	33.5929
97.15	33.6061
97.2	33.7076
97.25	33.875
97.3	33.7732
97.35	33.8554
97.4	33.7595
97.45	33.5624
97.5	33.6575
97.55	33.7662
97.6	33.5916
97.65	33.4247
97.7	33.6942
97.75	33.6971
97.8	33.8019
97.85	33.7533
97.9	33.7265
97.95	33.6556
98	33.677
98.05	33.5413
98.1	33.647
98.15	33.765
98.2	33.7179
98.25	33.812
98.3	34.1051
98.35	33.6834
98.4	34.0019
98.45	33.909
98.5	34.1741
98.55	34.0937
98.6	33.9653
98.65	34.3547
98.7	34.1954
98.75	34.2552
98.8	33.8144
98.85	33.7089
98.9	33.8385
98.95	33.9546
99	33.7466
99.05	33.693
99.1	33.8688
99.15	33.8399
99.2	33.7371
99.25	33.8273
99.3	33.71
99.35	33.7062
99.4	33.892
99.45	33.9669
99.5	34.3057
99.55	33.9938
99.6	33.7319
99.65	33.9113
99.7	34.0558
99.75	34.0217
99.8	33.7568
99.85	33.7666
99.9	33.7198
99.95	33.9616
[truncated: 1 more rows]
